# Supplementary material for: Unveiling the gut microbiota blueprint of schizophrenia: a multilevel omics approach
Source: Front Psychiatry. 2024 Sep 25;15:1452604. doi: 10.3389/fpsyt.2024.1452604 (PMC11461293; doi:10.3389/fpsyt.2024.1452604)
Supplement: Supplementary file 4 [file Table3.xlsx]

## Sheet: Sheet1
Family	Genus	Species	SZ		NC		Fold change (SZ/NC)	Enrichment	LDA_score	Pvalue
			mean	std	mean	std
Corynebacteriaceae	Corynebacterium	Corynebacterium_durum	5.4542e-06	1.56262e-05	7.60923e-06	2.85105e-05	0.716787	SZ	3.31441	0.00605548
		Corynebacterium_simulans	6.04066e-06	3.19641e-05	4.4543e-06	0.00525234	1.12251
Coriobacteriaceae	Collinsella	Collinsella_aerofaciens	0.0720452	0.0869606	0.053995	0.14634	9.26011e-05	SZ	4.39	0.0131625
		Collinsella_stercoris	9.18959e-05	0.000486267	9.45642e-05	0.101402	0.0528741
	Coriobacterium	unidentified_Coriobacterium	8.65576e-05	0.000138448	1.69404e-05	7.44024e-05	0.295153	SZ	3.47985	0.00107224
Lactobacillaceae	Lactobacillus	Lactobacillus_delbrueckii	3.33103e-06	1.76262e-05	1.02965e-05	5.23629e-05	0.485602	SZ	3.39093	0.000143104
		Lactobacillus_helveticus	1.67804e-05	5.14804e-05	1.03483e-05	3.87798e-05	0.483171
		Lactobacillus_mucosae	0.00318414	0.0148031	5.8522e-06	3.15151e-05	0.85438
		Lactobacillus_paraplantarum	1.17931e-06	6.24032e-06	1.16794e-05	4.14775e-05	0.428103
		Lactobacillus_pontis	0.000599732	0.00086423	7.52661e-05	0.000194827	0.066431
		Lactobacillus_ruminis	0.000578985	0.00267722	0.000378985	0.000771226	0.0131931
		Lactobacillus_salivarius	0.000837522	0.00372931	8.84208e-05	0.000213202	0.0565478
		Lactobacillus_vaginalis	0.00015643	0.000521538	6.21613e-06	2.33535e-05	0.804359
Streptococcaceae	Lactococcus	Lactococcus_garvieae	2.96303e-05	0.000486267	4.96303e-05	0.000267267	0.100745	NC	3.44556	0.0266859
Mogibacteriaceae	Mogibacterium	unidentified_Mogibacterium	0.000350032	0.000849854	1.40333e-06	7.55718e-06	3.56295	SZ	3.04781	0.00171598
Clostridiaceae	Sarcina	unidentified_Sarcina	0.000908664	0.0022706	0.000408664	0.00525234	0.012235	SZ	2.91191	0.00223407
Lachnospiraceae	Clostridium	Clostridium_aldenense	5.16102e-05	0.000169677	8.79593e-06	4.73676e-05	0.568445	NC	3.11132	0.00606373
		Clostridium_bolteae	9.83603e-06	2.45137e-05	3.86013e-06	2.07875e-05	1.29529
		Clostridium_citroniae	0.00105259	0.00223592	0.000357958	0.00053061	0.0139681
		Clostridium_clostridioforme	0.00200851	0.00564183	0.00494561	0.00525234	0.001011
		Clostridium_colinum	6.39758e-05	0.000212627	0.000611404	0.00139267	0.0081779
		Clostridium_hathewayi	0.000120602	0.000258315	2.3708e-05	8.27016e-05	0.210899
		Clostridium_lavalense	3.81411e-05	9.45461e-05	1.05599e-05	3.95881e-05	0.473488
		Clostridium_symbiosum	9.80747e-05	0.000249409	4.80747e-05	8.60962e-05	0.104005
	Dorea	Dorea_formicigenerans	0.002519	0.00270257	0.00422789	0.00483183	0.00118262	NC	4.20405	0.0429546
		Dorea_longicatena	0.0119137	0.0275159	0.0404949	0.0758171	0.000123472
Ruminococcaceae	Anaerotruncus	unidentified_Anaerotruncus	0.000386977	0.000974578	4.2257e-05	9.26929e-05	0.118324	SZ	3.03043	0.0185185
	Butyricicoccus	Butyricicoccus_pullicaecorum	0.00156853	0.0040783	0.0017026	0.00206271	0.00293669	NC	2.77035	0.031037
	Faecalibacterium	Faecalibacterium_prausnitzii	0.0397721	0.0763374	0.0713988	0.0704648	7.00291e-05	NC	4.23946	0.00728196
Sulfobacillaceae	Sulfobacillus	Sulfobacillus_thermosulfidooxidans	0.000133201	0.000293961	1.59877e-05	8.60962e-05	0.312741	SZ	3.55061	0.0066479
Veillonellaceae	Acidaminococcus	unidentified_Acidaminococcus	0.00246914	0.00565588	4.35433e-05	0.000101145	0.114828	SZ	3.1391	0.000202732
	Megasphaera	unidentified_Megasphaera	0.0221786	0.0422346	0.0277608	0.101402	0.00018011	NC	4.06737	6.1666e-05
	Mitsuokella	Mitsuokella_multacida	0.00187474	0.0080107	9.31786e-05	0.000501782	0.0536604	SZ	4.12814	0.011327
	Selenomonas	Selenomonas_bovis	5.68082e-05	0.000196109	2.43602e-05	9.52967e-05	0.205253	SZ	4.04723	0.0459131
		Selenomonas_lacticifex	1.38544e-05	4.03189e-05	7.72027e-06	4.15749e-05	0.647646
	Veillonella	Veillonella_dispar	0.000121311	0.000423226	0.000361725	0.000771226	0.0138227	NC	2.86289	0.0268588
		Veillonella_parvula	0.000134685	0.00056605	0.000490416	0.00103278	0.0101954
Erysipelotrichaceae	Bulleidia	Bulleidia_moorei	4.95461e-05	6.34419e-05	5.66941e-05	0.000123322	0.0881926	SZ	3.60218	0.0326383
		Bulleidia_p-1630-c5	0.000107814	0.000376933	7.81417e-06	0.00134517	0.639863
	Catenibacterium	Catenibacterium_mitsuokai	0.00109278	0.00462899	5.5255e-05	0.00021972	0.0904895	SZ	3.74556	0.0274389
Leptospirillaceae	Leptospirillum	unidentified_Leptospirillum	0.000263776	0.000353681	8.02118e-05	0.000149256	0.062335	SZ	2.91719	0.0170255
Neisseriaceae	Neisseria	unclassified_Neisseria	3.68398e-05	7.16588e-05	8.75228e-05	0.000109808	0.057128	NC	3.61133	0.0387161
		unidentified_Neisseria	1.15891e-05	5.30119e-05	2.34333e-06	1.26192e-05	2.13371
Desulfovibrionaceae	Desulfovibrio	Desulfovibrio_D168	0.002433	0.00552758	0.000392737	0.00134517	0.0127312	SZ	3.24007	0.00152243
		Desulfovibrio_oxamicus	5.86959e-05	0.000194957	2.39371e-05	0.000117616	0.208881
Acidithiobacillaceae	Acidithiobacillus	Acidithiobacillus_albertensis	5.98159e-05	0.000134437	1.07507e-05	4.04055e-05	0.465087	SZ	3.3479	0.00617973
Succinivibrionaceae	Succinivibrio	unidentified_Succinivibrio	0.00113539	0.00364185	0.000135387	0.00757486	0.0369311	SZ	2.91424	0.0185692
Enterobacteriaceae	Enterobacter	unclassified_Enterobacter	8.99449e-05	0.000295209	9.4045e-06	5.06448e-05	0.53166	SZ	3.65255	0.0443018
	Proteus	unclassified_Proteus	4.80824e-05	0.000108559	2.80824e-05	8.27016e-05	0.178047
Synergistaceae	Cloacibacillus	unidentified_Cloacibacillus	0.000182447	0.00565588	0.000282447	0.000866341	0.0177024	NC	3.18448	0.02287
Verrucomicrobiaceae	Akkermansia	Akkermansia_muciniphila	0.00094851	0.00471913	0.00279068	0.00757486	0.00179168	NC	3.15063	0.0020916
Dethiosulfovibrionaceae	Pyramidobacter	Pyramidobacter_piscolens	0.000293047	0.000854373	3.76763e-05	0.000202893	0.132709	SZ	2.64919	0.0415279
