# Supplementary material for: Unveiling the gut microbiota blueprint of schizophrenia: a multilevel omics approach
Source: Front Psychiatry. 2024 Sep 25;15:1452604. doi: 10.3389/fpsyt.2024.1452604 (PMC11461293; doi:10.3389/fpsyt.2024.1452604)
Supplement: Supplementary file 5 [file Table4.xlsx]

## Sheet: Sheet1
Taxa	Group	LDA	P.unadj	ionization Mode	P.adj	Enrichment pathway
Valproic acid	SZ	3.35663	0.00496362	Positive	0.0255272	Digestive system;Xenobiotics biodegradation and metabolism
1-naphthalenamine	NC	3.0948	0.00844356	Positive	0.0371806	Xenobiotics biodegradation and metabolism
2-arachidonoylglycerol	SZ	2.97445	5.84601e-07	Positive	3.24217e-05	Environmental adaptation;Nervous system;Signaling molecules and interaction
Carnitine	NC	2.80407	0.000635583	Positive	0.00552634	Amino acid metabolism
Trigonelline	NC	2.78571	0.00386227	Positive	0.0212476	Metabolism of cofactors and vitamins
Costunolide	SZ	2.56469	0.011148	Positive	0.0451198	Global and overview maps
Papaverine	SZ	2.45512	0.00175621	Positive	0.0120527	Chemical structure transformation maps;Global and overview maps
L-citrulline	SZ	2.40557	0.00348773	Positive	0.0194479	Amino acid metabolism
Aniline	NC	2.27109	2.52469e-07	Positive	1.85024e-05	Global and overview maps
Colchicine	SZ	2.25661	0.00133455	Positive	0.00974551	Chemical structure transformation maps;Global and overview maps
Cinchonidine	NC	2.24889	0.0106497	Positive	0.0437941	Chemical structure transformation maps
Codeine	NC	2.1881	5.23366e-08	Positive	8.94956e-06	Global and overview maps;Xenobiotics biodegradation and metabolism
Calcitriol	SZ	2.1854	2.52469e-07	Positive	1.85024e-05	Digestive system;Endocrine system;Excretory system;Global and overview maps;Infectious disease: bacterial;Lipid metabolism
Phorbol 12-myristate 13-acetate	NC	2.17723	6.84105e-08	Positive	9.58821e-06	Immune system
Tropine	SZ	2.13929	0.00206483	Positive	0.013366	Chemical structure transformation maps;Global and overview maps
Trans-zeatin	NC	2.08905	0.00604122	Positive	0.0296569	Chemical structure transformation maps;Global and overview maps
Verruculogen	NC	2.05519	3.14638e-06	Positive	0.000105842	Global and overview maps
Phosphatidylserine	SZ	2.03026	3.56091e-05	Positive	0.000614033	Amino acid metabolism
Rotenone	NC	2.02382	2.88762e-05	Positive	0.000533819	Chemical structure transformation maps;Global and overview maps;Neurodegenerative disease
(+)-.alpha.-tocopherol	NC	2.01539	0.00298762	Positive	0.0177698	Cell growth and death;Chemical structure transformation maps;Digestive system;Global and overview maps;Metabolism of cofactors and vitamins
Pterostilbene	NC	1.98907	0.000394619	Positive	0.00387445	Global and overview maps
2-aminophenol	NC	1.9816	1.96686e-06	Positive	7.47407e-05	Amino acid metabolism
Flavine mononucleotide	NC	1.94501	2.69146e-05	Positive	0.000521025	Digestive system;Energy metabolism;Global and overview maps;Metabolism of cofactors and vitamins
Flutamide	SZ	1.92438	0.000273241	Positive	0.00292027	Cancer: overview;Cancer: specific types
20-hydroxyarachidonic acid	SZ	1.87548	0.0116669	Positive	0.0469422	Lipid metabolism
Atrazine	NC	1.84487	0.000371394	Positive	0.00373578	Global and overview maps
Hippuric acid	NC	1.84276	4.62286e-06	Positive	0.000143729	Global and overview maps
7-keto-8-aminopelargonic acid	NC	1.82893	0.0010081	Positive	0.00780608	Global and overview maps;Metabolism of cofactors and vitamins
Norfloxacin	NC	1.79139	7.48457e-07	Positive	3.93803e-05	Membrane transport
Pyridoxine	NC	1.76349	0.00406292	Positive	0.0221144	Global and overview maps;Metabolism of cofactors and vitamins
5-androsten-3.beta.,16.alpha.-diol-17-one	NC	1.72417	2.88762e-05	Positive	0.000533819	Lipid metabolism
L-Glutamate	NC	1.70665	0.00166316	Positive	0.0115689	Amino acid metabolism
D-2-phosphoglyceric acid	SZ	1.70218	0.00449286	Positive	0.0237612	Amino acid metabolism
Norcodeine	NC	1.63804	0.00217827	Positive	0.0138814	Xenobiotics biodegradation and metabolism
15-ketoprostaglandin f2.alpha.	NC	1.60848	7.84113e-06	Positive	0.000223472	Lipid metabolism
Cadaverine	NC	1.5771	0.00521535	Positive	0.0265556	Amino acid metabolism
Caffeine	NC	1.57657	0.000673872	Positive	0.00581002	Biosynthesis of other secondary metabolites;Chemical structure transformation maps;Global and overview maps
Ephedrine	NC	1.55414	0.000849489	Positive	0.0068628	Chemical structure transformation maps;Global and overview maps
Adonixanthin	NC	1.51627	4.28257e-06	Positive	0.000139489	Global and overview maps
All-trans-4-hydroxyretinoic acid	NC	1.49145	3.32144e-05	Positive	0.000592661	Global and overview maps;Metabolism of cofactors and vitamins
Picrotoxinin	NC	1.47935	0.00496362	Positive	0.0255272	Target-based classification: Ion channels
Trans-crocetin	NC	1.46356	0.00732522	Positive	0.0339308	Global and overview maps
3,4-dihydroxy-l-phenylalanine	NC	1.4565	8.05638e-05	Positive	0.00110951	Amino acid metabolism
Stearidonic acid	NC	1.44425	0.00157467	Positive	0.0112195	Lipid metabolism
Mandelonitrile	NC	1.4138	0.000952411	Positive	0.00751672	Global and overview maps
Morphine	NC	1.41115	0.00126233	Positive	0.0093513	Chemical structure transformation maps;Global and overview maps;Signaling molecules and interaction;Xenobiotics biodegradation and metabolism
17alpha-hydroxyprogesterone	NC	1.35766	0.00521535	Positive	0.0265556	Lipid metabolism
Phenazine	NC	1.35383	0.00575369	Positive	0.0285873	Global and overview maps
16-Hydroxypalmitic acid	NC	1.33453	0.00547855	Positive	0.0274865	Global and overview maps
Nicotinamide ribotide	NC	1.3268	0.00217827	Positive	0.0138814	Global and overview maps;Metabolism of cofactors and vitamins
Hydrocortisone	NC	1.3082	3.14638e-06	Positive	0.000105842	Lipid metabolism
Methionine sulfoxide	NC	1.30171	0.00367066	Positive	0.0203573	Amino acid metabolism
3-methylhistidine	NC	1.29465	0.0101714	Positive	0.0423359	Amino acid metabolism
Ajmaline	NC	1.25949	0.00698312	Positive	0.0329411	Global and overview maps
Carbamazepine	NC	1.25911	6.26143e-06	Positive	0.000180964	Xenobiotics biodegradation and metabolism
L-carvone	NC	1.2543	3.04276e-08	Positive	8.91964e-06	Global and overview maps
5.alpha.-androstane-3,17-dione	NC	1.23103	0.000199821	Positive	0.00232973	Lipid metabolism
Cucurbitacin d	NC	1.22658	0.000199821	Positive	0.00232973	Global and overview maps
Arachidonoyl ethanolamide	SZ	1.21922	5.84601e-07	Positive	3.24217e-05	Development and regeneration;Environmental adaptation;Nervous system;Sensory system;Signaling molecules and interaction
9-cis-retinal	NC	1.21218	0.0106497	Positive	0.0437941	Global and overview maps;Metabolism of cofactors and vitamins
Ophthalmate	NC	1.20507	0.00269153	Positive	0.0163403	Amino acid metabolism
Pyridoxamine	NC	1.19064	0.000899586	Positive	0.00721075	Digestive system;Global and overview maps;Metabolism of cofactors and vitamins
Ectoine	SZ	1.11549	0.00575369	Positive	0.0285873	Amino acid metabolism
Cis-9-palmitoleic acid	NC	1.11118	4.38159e-05	Positive	0.000707955	Lipid metabolism
7-[(2s,3r,4s,5s,6r)-4,5-dihydroxy-6-(hydroxymethyl)-3-[(2s,3r,4r,5r,6s)-3,4,5-trihydroxy-6-methyloxan-2-yl]oxyoxan-2-yl]oxy-5-hydroxy-2-(4-hydroxyphenyl)-3-[(2s,3r,4s,5s,6r)-3,4,5-trihydroxy-6-[[(2s,3r,4r,5r,6s)-3,4,5-trihydroxy-6-methyloxan-2-yl]oxymethyl]oxan-2-yl]oxychromen-4-one	NC	1.08505	0.00427299	Positive	0.0228338	#VALUE!
22beta-Hydroxycholesterol	SZ	1.08196	3.85366e-07	Positive	2.47116e-05	Lipid metabolism
Hexadecanedioic acid	NC	1.06208	0.00185403	Positive	0.0124736	Global and overview maps
Acetylcarnitine	NC	1.04055	0.0101714	Positive	0.0423359	Endocrine and metabolic disease
Cinchonine	NC	1.0268	2.88487e-09	Positive	3.52276e-06	Chemical structure transformation maps
Porphobilinogen	NC	1.02297	0.00406292	Positive	0.0221144	Global and overview maps;Metabolism of cofactors and vitamins
Cucurbitacin i	NC	1.00756	0.00348773	Positive	0.0194479	Global and overview maps
Galanthamine	NC	0.995315	0.000127634	Positive	0.00162674	Chemical structure transformation maps;Global and overview maps
Dictamine	NC	0.977936	2.69293e-06	Positive	9.69455e-05	Chemical structure transformation maps
S-methyl-5'-thioadenosine	NC	0.971145	0.00386227	Positive	0.0212476	Amino acid metabolism
7,8-dihydro-l-biopterin	NC	0.94784	0.000176013	Positive	0.00213715	Global and overview maps;Metabolism of cofactors and vitamins
3-Amino-3-(4-hydroxyphenyl)propanoate	NC	0.934124	4.38159e-05	Positive	0.000707955	Amino acid metabolism
Cysteate	NC	0.915513	0.00348773	Positive	0.0194479	Amino acid metabolism
Ciprofloxacin	NC	0.91115	4.38159e-05	Positive	0.000707955	Membrane transport
Paclitaxel	NC	0.897658	0.0010081	Positive	0.00780608	Chemical structure transformation maps;Digestive system;Global and overview maps
Cortodoxone	NC	0.871019	1.22157e-05	Positive	0.000298413	Lipid metabolism
S-adenosylmethionine	NC	0.857459	0.000212829	Positive	0.00242626	Amino acid metabolism
Camp	NC	0.848253	5.84601e-07	Positive	3.24217e-05	Nucleotide metabolism
3,3',5-triiodo-l-thyronine	SZ	0.847885	0.00698312	Positive	0.0329411	Amino acid metabolism
Methotrexate	NC	0.828146	0.00665543	Positive	0.0319835	Digestive system
Oxcarbazepine	NC	0.815831	0.0101714	Positive	0.0423359	Xenobiotics biodegradation and metabolism
Ajmalicine	NC	0.814413	1.21869e-06	Positive	5.68353e-05	Chemical structure transformation maps;Global and overview maps
Brevianamide f	NC	0.788425	6.16078e-05	Positive	0.000896591	Global and overview maps
3,4-dihydroxyphenylacetic acid	NC	0.77627	0.000119601	Positive	0.00153389	Amino acid metabolism
S(-)-cathinone	NC	0.766406	6.59053e-05	Positive	0.00093915	Chemical structure transformation maps;Global and overview maps
Prunasin	NC	0.723743	0.000445198	Positive	0.00430918	Global and overview maps
Roquefortine c	NC	0.716741	0.000394619	Positive	0.00387445	Global and overview maps
Methylecgonine	NC	0.713545	0.000154892	Positive	0.00191469	Chemical structure transformation maps;Global and overview maps
4',5-dihydroxy-7-methoxyflavanone	NC	0.687752	3.56091e-05	Positive	0.000614033	Global and overview maps
Riboflavin	NC	0.652992	1.31413e-05	Positive	0.000302987	Digestive system;Global and overview maps;Membrane transport;Metabolism of cofactors and vitamins
11.beta.,21-dihydroxy-5.beta.-pregnane-3,20-dione	NC	0.623643	0.000801989	Positive	0.00658273	Lipid metabolism
Coproporphyrin I	NC	0.621267	0.00242249	Positive	0.0150635	Global and overview maps;Metabolism of cofactors and vitamins
Resiniferatoxin	NC	0.580904	0.000371394	Positive	0.00373578	Sensory system
Adenosine 3',5'-cyclic monophosphate	NC	0.567985	0.00119375	Positive	0.00890751	Nucleotide metabolism
.alpha.-keto-.gamma.-(methylthio)butyric acid	NC	0.559654	0.0101714	Positive	0.0423359	Amino acid metabolism
Boldione	NC	0.503113	0.0092716	Positive	0.0399692	Global and overview maps
Aflatoxin g2	NC	0.496027	0.00665543	Positive	0.0319835	Global and overview maps
Pitavastatin	NC	0.433352	0.000599326	Positive	0.00527818	Target-based classification: Enzymes
Xanthurenic acid	NC	2.41048	0.00732522	Negative	0.0400113	Amino acid metabolism
5-L-Glutamyl-L-alanine	SZ	2.0091	0.00157467	Negative	0.0133569	Amino acid metabolism
3-dehydroquinic acid	NC	1.6599	0.00884893	Negative	0.0462324	Amino acid metabolism
3-hydroxyphenylacetic acid	NC	1.53796	0.000899586	Negative	0.00940003	Amino acid metabolism
2-aminoadipic acid	NC	1.45244	0.00367066	Negative	0.0241694	Amino acid metabolism
L-cystine	SZ	1.35988	1.51969e-05	Negative	0.000602789	Amino acid metabolism
Cinnavalininate	NC	1.15141	0.000199821	Negative	0.00327434	Amino acid metabolism
N2-Acetyl-L-ornithine	SZ	0.867913	0.00314654	Negative	0.0215039	Amino acid metabolism
Glutathione	NC	0.729268	0.00732522	Negative	0.0400113	Amino acid metabolism
Digalacturonic acid	NC	2.69557	0.00157467	Negative	0.0133569	Carbohydrate metabolism
N-acetylneuraminic acid	NC	2.53066	0.00427299	Negative	0.0264449	Carbohydrate metabolism
D-galacturonic acid	SZ	2.46236	0.00133455	Negative	0.012336	Carbohydrate metabolism
L-fucose-1-phosphate	SZ	2.03586	0.000952411	Negative	0.00953733	Carbohydrate metabolism
2-Deoxyribose 5-phosphate	SZ	1.92002	0.00255377	Negative	0.0186931	Carbohydrate metabolism
D-glucarate	SZ	1.81166	0.00698312	Negative	0.0390297	Carbohydrate metabolism
D-mannitol 1-phosphate	SZ	1.42577	5.02516e-05	Negative	0.00116876	Carbohydrate metabolism
Dulcitol	NC	1.35766	0.00157467	Negative	0.0133569	Carbohydrate metabolism
2-keto-d-gluconic acid	SZ	1.34242	1.05478e-05	Negative	0.000507	Carbohydrate metabolism
N-acetyl-d-mannosamine	SZ	1.2722	0.00698312	Negative	0.0390297	Carbohydrate metabolism
Sorbitol 6-phosphate	SZ	1.22675	0.00141055	Negative	0.0126336	Carbohydrate metabolism
Trehalose	NC	1.0788	6.59053e-05	Negative	0.00143993	Carbohydrate metabolism
Digalacturonate	SZ	1.06824	0.000801989	Negative	0.00856644	Carbohydrate metabolism
Galactinol	NC	1.04964	0.00119375	Negative	0.0113999	Carbohydrate metabolism
D-myo-inositol-3,4,5,6-tetraphosphate	SZ	0.747764	0.00229741	Negative	0.0172545	Carbohydrate metabolism
Deoxycholic acid	SZ	4.04021	0.000849489	Negative	0.00894134	Lipid metabolism
Linoleic acid	NC	3.41007	0.00217827	Negative	0.0164454	Lipid metabolism
Arachidonic acid (peroxide free)	SZ	2.43641	0.00665543	Negative	0.0374888	Lipid metabolism
Traumatic Acid	NC	2.3687	0.000952411	Negative	0.00953733	Lipid metabolism
Androstendione	NC	2.07744	0.00884893	Negative	0.0462324	Lipid metabolism
21-Hydroxypregnenolone	SZ	2.06227	0.00449286	Negative	0.0274521	Lipid metabolism
Psychosine	NC	1.79215	0.00133455	Negative	0.012336	Lipid metabolism
5s,12r-dihydroxy-6z,8e,10e,14z-eicosatetraene-1,20-dioic acid	NC	1.5972	5.80621e-06	Negative	0.000380571	Lipid metabolism
5(s),14(r)-lipoxin b4	NC	1.0187	0.000176013	Negative	0.00309525	Lipid metabolism
Estriol	NC	0.643359	0.00242249	Negative	0.0180063	Lipid metabolism
2'-deoxycytidine 5'-monophosphate	SZ	4.14593	1.63364e-05	Negative	0.000602789	Nucleotide metabolism
L-dihydroorotate	NC	2.36452	0.00141055	Negative	0.0126336	Nucleotide metabolism
Deoxyguanosine	NC	1.94587	0.00126233	Negative	0.0119756	Nucleotide metabolism
Thymidine 5'-monophosphate	SZ	1.71688	7.48457e-07	Negative	0.000107927	Nucleotide metabolism
Uridine 5'-monophosphate	SZ	1.48849	1.63364e-05	Negative	0.000602789	Nucleotide metabolism
Cytidine	NC	1.23404	0.00022663	Negative	0.00359122	Nucleotide metabolism
Inosine 5'-diphosphate	SZ	1.16482	0.000419197	Negative	0.00570266	Nucleotide metabolism
Allantoic acid	NC	0.564079	3.04276e-08	Negative	8.00954e-06	Nucleotide metabolism
