# Supplementary material for: Unveiling the gut microbiota blueprint of schizophrenia: a multilevel omics approach
Source: Front Psychiatry. 2024 Sep 25;15:1452604. doi: 10.3389/fpsyt.2024.1452604 (PMC11461293; doi:10.3389/fpsyt.2024.1452604)
Supplement: Supplementary file 6 [file Table5.xlsx]

## Sheet: Sheet1
Metabolite	SZ		NC		Fold change (SZ/NC)	Enrichment	LDA	Pvalue
	mean	std	mean	std
Xanthurenic acid	6.11072e-05	6.3931e-05	0.00111074	0.00232771	0.0550149	NC	2.41048	0.0400113
3-dehydroquinic acid	6.79728e-05	7.1236e-05	0.000239199	0.000346156	0.284169	NC	1.6599	0.0462324
3-hydroxyphenylacetic acid	5.08728e-06	3.3467e-06	0.000114411	0.000179533	0.044465	NC	1.53796	0.00940003
5-L-Glutamyl-L-alanine	0.000806098	0.000573963	0.000400527	0.000336143	2.01259	SZ	2.0091	0.0133569
L-Glutamate	0.000381037	0.00100094	0.000174132	0.000173789	2.18821	NC	1.70665	0.0115689
D-2-phosphoglyceric acid	0.000406102	0.000319588	0.00024761	0.000351876	1.64009	SZ	1.70218	0.0237612
Cadaverine	0.000242003	0.000280592	0.000416382	0.000467528	0.581204	NC	1.5771	0.0265556
L-citrulline	0.00288983	0.00189277	0.00204117	0.00111554	1.41577	SZ	2.40557	0.0194479
2-aminophenol	9.81757e-06	6.0827e-06	0.00040449	0.00174104	0.0242715	NC	1.9816	7.47407e-05
Phosphatidylserine	0.00040498	0.000596321	3.80197e-05	0.000108253	10.6518	SZ	2.03026	0.000614033
Carnitine	0.00270354	0.00378775	0.00529543	0.00439446	0.510542	NC	2.80407	0.00552634
N-acetylneuraminic acid	0.00162748	0.00359139	0.00284128	0.00243746	0.572797	NC	2.53066	0.0264449
L-fucose-1-phosphate	0.000870603	0.000482495	0.000472578	0.000557246	1.84224	SZ	2.03586	0.00953733
2-Deoxyribose 5-phosphate	0.00094403	0.000794793	0.000616924	0.00124601	1.53022	SZ	1.92002	0.0186931
D-glucarate	0.000603888	0.000503162	0.000810657	0.00211971	0.744936	SZ	1.81166	0.0390297
Digalacturonic acid	0.00140592	0.000925965	0.00310888	0.00260208	0.452229	NC	2.69557	0.0133569
D-galacturonic acid	0.00230429	0.00203082	0.00118653	0.00166623	1.94204	SZ	2.46236	0.012336
Deoxycholic acid	0.120311	0.0443751	0.0739684	0.0391661	1.62652	SZ	4.04021	0.00894134
21-hydroxyprogesterone	0.000319689	0.00022557	0.000159566	0.000132397	2.00349	SZ	1.5825	0.0186931
Oleic acid	0.0104854	0.00531679	0.0152711	0.0103475	0.686616	NC	3.24564	0.0264449
Androstendione	0.000428418	0.000377034	0.000738378	0.000688671	0.580215	NC	2.07744	0.0462324
Arachidonic acid (peroxide free)	0.00162997	0.00320454	0.000568468	0.000427772	2.86731	SZ	2.43641	0.0374888
Prostaglandin g2	4.13148e-05	1.81619e-05	0.000246281	0.000360016	0.167755	NC	1.79277	0.000124603
Traumatic Acid	0.000195579	0.000213477	0.00105632	0.00191971	0.185151	NC	2.3687	0.00953733
21-Hydroxypregnenolone	0.000805701	0.000829504	0.000388483	0.000516309	2.07397	SZ	2.06227	0.0274521
Psychosine	0.000374884	0.000640072	0.000603902	0.000487119	0.620768	NC	1.79215	0.012336
5s,12r-dihydroxy-6z,8e,10e,14z-eicosatetraene-1,20-dioic acid	5.32525e-05	5.98532e-06	0.000139178	0.00031859	0.382622	NC	1.5972	0.000380571
20-hydroxyarachidonic acid	0.000728868	0.000416035	0.000531169	0.000324515	1.3722	SZ	1.87548	0.0469422
Calcitriol	0.000927422	0.00053425	0.000352318	0.000296862	2.63235	SZ	2.1854	1.85024e-05
5-androsten-3.beta.,16.alpha.-diol-17-one	0.000208949	0.000334468	0.00039401	0.000417476	0.530316	NC	1.72417	0.000533819
15-ketoprostaglandin f2.alpha.	2.9175e-05	3.50352e-05	0.000210326	0.00033068	0.138714	NC	1.60848	0.000223472
Retinol	0.00216954	0.00574263	0.000535815	0.000471674	4.04905	SZ	2.56266	0.028377
Dethiobiotin	0.00105033	0.000617585	0.000442002	0.00027793	2.37631	SZ	2.18883	0.000748717
7,8-dihydroneopterin	6.74804e-05	9.22964e-05	0.000391214	0.000443172	0.17249	NC	1.93946	6.16401e-05
Biopterin	6.17821e-05	0.000101963	0.000355104	0.00076485	0.173983	NC	1.87801	0.000903683
Lumichrome	0.000114716	0.00013422	0.00046422	0.0012365	0.247115	NC	1.91711	0.000419703
Flavine mononucleotide	0.000183845	0.0005653	0.000627057	0.000827844	0.293188	NC	1.94501	0.000521025
7-keto-8-aminopelargonic acid	1.18267e-05	9.99241e-06	0.000286136	0.00126867	0.0413323	NC	1.82893	0.00780608
Pyridoxine	0.000205957	0.000123752	0.00041486	0.000430488	0.496449	NC	1.76349	0.0221144
(+)-.alpha.-tocopherol	0.000922747	0.000618729	0.00144177	0.000758574	0.640011	NC	2.01539	0.0177698
Trigonelline	0.000264955	0.000582187	0.00282465	0.004525	0.093801	NC	2.78571	0.0212476
Thymidine 5'-monophosphate	0.000219746	0.000790229	3.03945e-05	4.57861e-05	7.22979	SZ	1.71688	0.000107927
Deoxyguanosine	3.38281e-05	5.78345e-05	0.000320547	0.0011705	0.105533	NC	1.94587	0.0119756
2'-deoxycytidine 5'-monophosphate	0.0746296	0.0510526	0.0217871	0.0351294	3.42541	SZ	4.14593	0.000602789
L-dihydroorotate	0.000643153	0.000420084	0.0014363	0.00120024	0.447784	NC	2.36452	0.0126336
