# Supplementary material for: Unveiling the gut microbiota blueprint of schizophrenia: a multilevel omics approach
Source: Front Psychiatry. 2024 Sep 25;15:1452604. doi: 10.3389/fpsyt.2024.1452604 (PMC11461293; doi:10.3389/fpsyt.2024.1452604)
Supplement: Supplementary file 7 [file Table6.xlsx]

## Sheet: Sheet1
ID-1	ID-2	Correlation	P-value
Lumichrome	D-2-phosphoglyceric acid	-0.699961	1.36948e-09
Flavine mononucleotide	Dethiobiotin	-0.618875	2.87988e-07
Psychosine	Arachidonic acid (peroxide free)	-0.609671	4.81112e-07
D-2-phosphoglyceric acid	7,8-dihydroneopterin	-0.595994	1.00152e-06
L-fucose-1-phosphate	Deoxyguanosine	-0.581022	2.15168e-06
Traumatic Acid	D-2-phosphoglyceric acid	-0.579142	2.36217e-06
Dethiobiotin	7-keto-8-aminopelargonic acid	-0.57804	2.49434e-06
Carnitine	21-Hydroxypregnenolone	-0.569679	3.74627e-06
Prostaglandin g2	Dethiobiotin	-0.566956	4.2665e-06
D-galacturonic acid	Deoxyguanosine	-0.563132	5.11161e-06
Arachidonic acid (peroxide free)	2-aminophenol	-0.560345	5.823e-06
Phosphatidylserine	Carnitine	-0.551141	8.88037e-06
L-fucose-1-phosphate	3-hydroxyphenylacetic acid	-0.543298	1.26002e-05
s__Bulleidia_moorei	s__Faecalibacterium_prausnitzii	-0.541232	1.37967e-05
Phosphatidylserine	5s,12r-dihydroxy-6z,8e,10e,14z-eicosatetraene-1,20-dioic acid	-0.538307	1.56713e-05
Deoxycholic acid	s__Clostridium_clostridioforme	-0.532568	2.00532e-05
Retinol	s__Veillonella_parvula	-0.521199	3.22585e-05
D-2-phosphoglyceric acid	2-aminophenol	-0.521001	3.25226e-05
Deoxyguanosine	2-Deoxyribose 5-phosphate	-0.518019	3.67355e-05
Deoxycholic acid	7-keto-8-aminopelargonic acid	-0.513028	4.49302e-05
D-2-phosphoglyceric acid	3-dehydroquinic acid	-0.507908	5.50622e-05
Lumichrome	Arachidonic acid (peroxide free)	-0.500583	7.32407e-05
Deoxycholic acid	2-aminophenol	-0.49812	8.04985e-05
Calcitriol	5-androsten-3.beta.,16.alpha.-diol-17-one	-0.497083	8.37476e-05
Retinol	Flavine mononucleotide	-0.495657	8.84119e-05
Phosphatidylserine	N-acetylneuraminic acid	-0.494166	9.35423e-05
s__unclassified_Neisseria	s__unidentified_Leptospirillum	-0.489307	0.000112224
Psychosine	D-2-phosphoglyceric acid	-0.48762	0.000119469
D-glucarate	Deoxyguanosine	-0.486583	0.000124134
Lumichrome	2'-deoxycytidine 5'-monophosphate	-0.485675	0.000128352
Pyridoxine	Dethiobiotin	-0.481397	0.000150063
Deoxycholic acid	7,8-dihydroneopterin	-0.478157	0.000168693
s__Clostridium_clostridioforme	Arachidonic acid (peroxide free)	-0.47379	0.00019714
Phosphatidylserine	Flavine mononucleotide	-0.469925	0.00022591
Thymidine 5'-monophosphate	5-androsten-3.beta.,16.alpha.-diol-17-one	-0.469406	0.000230048
N-acetylneuraminic acid	D-galacturonic acid	-0.465452	0.000263947
5-L-Glutamyl-L-alanine	2-aminophenol	-0.464026	0.000277249
21-hydroxyprogesterone	15-ketoprostaglandin f2.alpha.	-0.463378	0.000283495
Dethiobiotin	5-androsten-3.beta.,16.alpha.-diol-17-one	-0.461887	0.00029835
Thymidine 5'-monophosphate	N-acetylneuraminic acid	-0.461563	0.000301672
Dethiobiotin	s__Clostridium_clostridioforme	-0.461529	0.00030203
Lumichrome	s__unclassified_Enterobacter	-0.460522	0.000312575
7,8-dihydroneopterin	2'-deoxycytidine 5'-monophosphate	-0.458841	0.000330932
s__Akkermansia_muciniphila	s__unidentified_Coriobacterium	-0.458472	0.000335094
Phosphatidylserine	7,8-dihydroneopterin	-0.456897	0.000353387
Dethiobiotin	15-ketoprostaglandin f2.alpha.	-0.456572	0.000357261
Dethiobiotin	7,8-dihydroneopterin	-0.453721	0.000393059
Phosphatidylserine	L-Glutamate	-0.453008	0.000402503
Thymidine 5'-monophosphate	Prostaglandin g2	-0.452813	0.000405114
Flavine mononucleotide	Calcitriol	-0.451063	0.000429317
s__Catenibacterium_mitsuokai	Carnitine	-0.450648	0.000435251
Dethiobiotin	Carnitine	-0.449961	0.000445221
Arachidonic acid (peroxide free)	7,8-dihydroneopterin	-0.449378	0.000453855
L-fucose-1-phosphate	s__Akkermansia_muciniphila	-0.445658	0.000512573
5s,12r-dihydroxy-6z,8e,10e,14z-eicosatetraene-1,20-dioic acid	2'-deoxycytidine 5'-monophosphate	-0.445229	0.000519771
Phosphatidylserine	15-ketoprostaglandin f2.alpha.	-0.443544	0.000548941
Deoxycholic acid	15-ketoprostaglandin f2.alpha.	-0.443479	0.000550092
Prostaglandin g2	Phosphatidylserine	-0.442118	0.000574772
Thymidine 5'-monophosphate	Deoxyguanosine	-0.43985	0.000618142
s__unidentified_Cloacibacillus	Arachidonic acid (peroxide free)	-0.439525	0.000624579
Thymidine 5'-monophosphate	15-ketoprostaglandin f2.alpha.	-0.439072	0.000633679
s__unclassified_Enterobacter	2-aminophenol	-0.438411	0.000647157
D-2-phosphoglyceric acid	Androstendione	-0.43447	0.000733059
Prostaglandin g2	Arachidonic acid (peroxide free)	-0.434081	0.000742071
Pyridoxine	Deoxycholic acid	-0.433303	0.000760394
Trigonelline	D-2-phosphoglyceric acid	-0.430062	0.000841217
Thymidine 5'-monophosphate	Flavine mononucleotide	-0.428442	0.000884466
Traumatic Acid	s__Bulleidia_moorei	-0.425141	0.000978807
2'-deoxycytidine 5'-monophosphate	2-aminophenol	-0.425136	0.000978961
Thymidine 5'-monophosphate	7,8-dihydroneopterin	-0.424553	0.00099655
s__Selenomonas_bovis	2-aminophenol	-0.423012	0.00104438
L-fucose-1-phosphate	Flavine mononucleotide	-0.417034	0.00125013
Dethiobiotin	(+)-.alpha.-tocopherol	-0.415738	0.00129928
N-acetylneuraminic acid	D-glucarate	-0.413858	0.00137363
D-glucarate	Carnitine	-0.41295	0.00141087
Thymidine 5'-monophosphate	5s,12r-dihydroxy-6z,8e,10e,14z-eicosatetraene-1,20-dioic acid	-0.412043	0.00144901
Retinol	s__Clostridium_clostridioforme	-0.411574	0.00146908
Oleic acid	2'-deoxycytidine 5'-monophosphate	-0.41146	0.00147402
s__Clostridium_bolteae	(+)-.alpha.-tocopherol	-0.410415	0.00151975
Trigonelline	s__Clostridium_citroniae	-0.410128	0.00153257
Flavine mononucleotide	s__unidentified_Anaerotruncus	-0.409095	0.00157937
5-androsten-3.beta.,16.alpha.-diol-17-one	21-Hydroxypregnenolone	-0.405172	0.00176911
Traumatic Acid	s__Selenomonas_lacticifex	-0.402474	0.00191118
s__unidentified_Leptospirillum	3-dehydroquinic acid	-0.40198	0.00193831
D-2-phosphoglyceric acid	15-ketoprostaglandin f2.alpha.	-0.401802	0.00194813
D-galacturonic acid	Carnitine	-0.401672	0.00195533
Deoxyguanosine	s__Clostridium_lavalense	-0.401363	0.00197259
Prostaglandin g2	Calcitriol	-0.400894	0.00199902
Lumichrome	21-hydroxyprogesterone	-0.39733	0.00221058
Flavine mononucleotide	21-Hydroxypregnenolone	-0.396941	0.00223483
s__Selenomonas_lacticifex	s__Clostridium_clostridioforme	-0.396428	0.00226715
s__unclassified_Enterobacter	15-ketoprostaglandin f2.alpha.	-0.394871	0.00236788
s__unidentified_Sarcina	2-aminophenol	-0.394819	0.00237132
7,8-dihydroneopterin	21-hydroxyprogesterone	-0.394089	0.00241999
3-hydroxyphenylacetic acid	2'-deoxycytidine 5'-monophosphate	-0.393635	0.00245067
Oleic acid	s__Lactobacillus_pontis	-0.3931	0.00248732
Dethiobiotin	2-aminophenol	-0.392533	0.00252664
Psychosine	2'-deoxycytidine 5'-monophosphate	-0.392079	0.00255852
Phosphatidylserine	5-androsten-3.beta.,16.alpha.-diol-17-one	-0.388838	0.00279685
Calcitriol	5s,12r-dihydroxy-6z,8e,10e,14z-eicosatetraene-1,20-dioic acid	-0.387218	0.00292325
Flavine mononucleotide	D-galacturonic acid	-0.386829	0.00295433
s__unidentified_Megasphaera	2-aminophenol	-0.386676	0.00296661
Psychosine	21-hydroxyprogesterone	-0.385209	0.003087
Trigonelline	s__Lactobacillus_mucosae	-0.385148	0.00309207
Thymidine 5'-monophosphate	L-Glutamate	-0.383783	0.0032081
Lumichrome	s__Lactobacillus_mucosae	-0.383561	0.00322734
s__Lactobacillus_mucosae	2-aminophenol	-0.383516	0.00323117
Prostaglandin g2	Deoxycholic acid	-0.383459	0.0032362
s__Veillonella_dispar	s__unidentified_Anaerotruncus	-0.382902	0.00328498
7-keto-8-aminopelargonic acid	20-hydroxyarachidonic acid	-0.38281	0.00329306
Dethiobiotin	5s,12r-dihydroxy-6z,8e,10e,14z-eicosatetraene-1,20-dioic acid	-0.380801	0.00347498
s__Collinsella_aerofaciens	3-hydroxyphenylacetic acid	-0.378655	0.00367903
Arachidonic acid (peroxide free)	5-androsten-3.beta.,16.alpha.-diol-17-one	-0.378533	0.00369102
N-acetylneuraminic acid	2-Deoxyribose 5-phosphate	-0.378273	0.00371645
s__unclassified_Proteus	s__Clostridium_clostridioforme	-0.377919	0.00375147
s__Clostridium_symbiosum	7-keto-8-aminopelargonic acid	-0.374802	0.00407218
s__unidentified_Megasphaera	s__Clostridium_clostridioforme	-0.374451	0.00410979
s__unidentified_Coriobacterium	3-hydroxyphenylacetic acid	-0.372205	0.00435761
Flavine mononucleotide	Arachidonic acid (peroxide free)	-0.371467	0.0044418
Deoxycholic acid	5-androsten-3.beta.,16.alpha.-diol-17-one	-0.370754	0.00452457
L-citrulline	s__Akkermansia_muciniphila	-0.370627	0.00453946
Arachidonic acid (peroxide free)	3-dehydroquinic acid	-0.370366	0.00457029
Thymidine 5'-monophosphate	Carnitine	-0.370366	0.00457029
21-hydroxyprogesterone	(+)-.alpha.-tocopherol	-0.369977	0.00461641
Pyridoxine	Calcitriol	-0.369328	0.0046942
Trigonelline	s__unclassified_Enterobacter	-0.368781	0.00476076
L-citrulline	3-hydroxyphenylacetic acid	-0.368616	0.00478109
Trigonelline	s__Bulleidia_moorei	-0.368096	0.00484526
Deoxycholic acid	(+)-.alpha.-tocopherol	-0.367125	0.00496736
L-Glutamate	Deoxycholic acid	-0.366736	0.00501699
Oleic acid	Arachidonic acid (peroxide free)	-0.366541	0.00504196
7-keto-8-aminopelargonic acid	21-Hydroxypregnenolone	-0.365634	0.00515998
L-Glutamate	s__Lactobacillus_pontis	-0.364944	0.00525134
Flavine mononucleotide	s__unidentified_Megasphaera	-0.364375	0.00532776
s__unclassified_Enterobacter	7,8-dihydroneopterin	-0.364177	0.00535449
Flavine mononucleotide	Deoxycholic acid	-0.363949	0.00538559
Psychosine	s__Lactobacillus_mucosae	-0.363937	0.00538717
L-Glutamate	s__Pyramidobacter_piscolens	-0.363779	0.00540873
s__Dorea_formicigenerans	20-hydroxyarachidonic acid	-0.363731	0.00541534
Lumichrome	Deoxycholic acid	-0.362328	0.00561065
3-hydroxyphenylacetic acid	2-Deoxyribose 5-phosphate	-0.362134	0.00563821
L-Glutamate	Dethiobiotin	-0.36168	0.00570296
s__Lactobacillus_mucosae	5-androsten-3.beta.,16.alpha.-diol-17-one	-0.361203	0.00577174
Xanthurenic acid	D-2-phosphoglyceric acid	-0.360319	0.00590116
Cadaverine	5-L-Glutamyl-L-alanine	-0.359411	0.00603661
Prostaglandin g2	s__unidentified_Megasphaera	-0.359254	0.00606039
D-galacturonic acid	s__Akkermansia_muciniphila	-0.358944	0.00610748
Thymidine 5'-monophosphate	s__Clostridium_clostridioforme	-0.3587	0.00614471
D-galacturonic acid	5-androsten-3.beta.,16.alpha.-diol-17-one	-0.35831	0.00620476
s__unidentified_Coriobacterium	2-aminophenol	-0.358221	0.00621851
Digalacturonic acid	s__unidentified_Leptospirillum	-0.357941	0.00626192
7,8-dihydroneopterin	20-hydroxyarachidonic acid	-0.357791	0.00628529
s__Dorea_longicatena	s__Clostridium_bolteae	-0.357753	0.00629129
s__Bulleidia_moorei	21-Hydroxypregnenolone	-0.357202	0.00637795
Thymidine 5'-monophosphate	s__Akkermansia_muciniphila	-0.356534	0.00648431
D-glucarate	3-hydroxyphenylacetic acid	-0.356365	0.00651149
Traumatic Acid	Arachidonic acid (peroxide free)	-0.356041	0.00656388
s__Veillonella_parvula	s__Collinsella_aerofaciens	-0.354288	0.00685365
Carnitine	21-hydroxyprogesterone	-0.353513	0.00698534
s__Clostridium_clostridioforme	20-hydroxyarachidonic acid	-0.352602	0.00714299
L-dihydroorotate	s__unidentified_Leptospirillum	-0.352454	0.0071688
s__Lactobacillus_mucosae	15-ketoprostaglandin f2.alpha.	-0.352428	0.00717344
5-androsten-3.beta.,16.alpha.-diol-17-one	2'-deoxycytidine 5'-monophosphate	-0.351374	0.00736022
N-acetylneuraminic acid	s__Mitsuokella_multacida	-0.35099	0.00742933
Traumatic Acid	s__unclassified_Enterobacter	-0.350933	0.00743961
Deoxycholic acid	s__Faecalibacterium_prausnitzii	-0.350661	0.00748903
Phosphatidylserine	7-keto-8-aminopelargonic acid	-0.350337	0.00754822
Carnitine	5-L-Glutamyl-L-alanine	-0.350013	0.00760782
s__Bulleidia_p-1630-c5	Carnitine	-0.349136	0.00777124
2'-deoxycytidine 5'-monophosphate	(+)-.alpha.-tocopherol	-0.348976	0.00780131
s__Pyramidobacter_piscolens	7-keto-8-aminopelargonic acid	-0.348773	0.00783957
Dethiobiotin	s__Dorea_longicatena	-0.34848	0.00789534
Calcitriol	3-hydroxyphenylacetic acid	-0.348457	0.00789965
Thymidine 5'-monophosphate	2-aminophenol	-0.347615	0.00806175
Retinol	5-androsten-3.beta.,16.alpha.-diol-17-one	-0.34755	0.00807434
Pyridoxine	21-Hydroxypregnenolone	-0.346254	0.00832974
7-keto-8-aminopelargonic acid	5-L-Glutamyl-L-alanine	-0.345346	0.00851267
Prostaglandin g2	s__Lactobacillus_mucosae	-0.344931	0.0085975
Thymidine 5'-monophosphate	Pyridoxine	-0.344244	0.00873948
5-androsten-3.beta.,16.alpha.-diol-17-one	21-hydroxyprogesterone	-0.344179	0.00875299
D-galacturonic acid	3-hydroxyphenylacetic acid	-0.34392	0.00880719
D-galacturonic acid	7-keto-8-aminopelargonic acid	-0.343726	0.00884803
Pyridoxine	s__unidentified_Mogibacterium	-0.343594	0.00887569
Trigonelline	s__Selenomonas_lacticifex	-0.343563	0.00888237
D-glucarate	s__Veillonella_dispar	-0.342189	0.00917661
s__unidentified_Coriobacterium	15-ketoprostaglandin f2.alpha.	-0.34103	0.00943136
s__unidentified_Mogibacterium	5-androsten-3.beta.,16.alpha.-diol-17-one	-0.339878	0.00969074
Xanthurenic acid	Phosphatidylserine	-0.339707	0.00972965
Prostaglandin g2	21-Hydroxypregnenolone	-0.339253	0.00983382
Oleic acid	s__Desulfovibrio_D168	-0.339041	0.00988281
Deoxyguanosine	s__Lactobacillus_salivarius	-0.33876	0.00994811
2-aminophenol	21-hydroxyprogesterone	-0.338411	0.0100298
Biopterin	21-hydroxyprogesterone	-0.338151	0.0100908
s__Collinsella_aerofaciens	5s,12r-dihydroxy-6z,8e,10e,14z-eicosatetraene-1,20-dioic acid	-0.337548	0.0102341
s__Acidithiobacillus_albertensis	(+)-.alpha.-tocopherol	-0.33719	0.0103199
Thymidine 5'-monophosphate	7-keto-8-aminopelargonic acid	-0.336531	0.0104793
Thymidine 5'-monophosphate	3-hydroxyphenylacetic acid	-0.336012	0.0106064
Phosphatidylserine	Lumichrome	-0.335494	0.0107347
L-dihydroorotate	2'-deoxycytidine 5'-monophosphate	-0.335299	0.0107832
s__Sulfobacillus_thermosulfidooxidans	20-hydroxyarachidonic acid	-0.335175	0.0108144
Prostaglandin g2	2-Deoxyribose 5-phosphate	-0.334327	0.0110284
Lumichrome	s__Selenomonas_lacticifex	-0.33392	0.0111325
Psychosine	s__unidentified_Leptospirillum	-0.333178	0.0113244
Flavine mononucleotide	s__Clostridium_symbiosum	-0.333062	0.0113548
Digalacturonic acid	2'-deoxycytidine 5'-monophosphate	-0.332642	0.0114649
L-fucose-1-phosphate	s__Veillonella_parvula	-0.33258	0.0114814
s__unidentified_Cloacibacillus	5-L-Glutamyl-L-alanine	-0.332071	0.0116161
s__Clostridium_clostridioforme	s__unidentified_Mogibacterium	-0.331757	0.0117
D-2-phosphoglyceric acid	Biopterin	-0.330892	0.0119339
L-citrulline	s__Lactobacillus_paraplantarum	-0.330765	0.0119686
Psychosine	s__Acidithiobacillus_albertensis	-0.330643	0.0120018
Retinol	Prostaglandin g2	-0.329984	0.0121835
L-Glutamate	s__Clostridium_symbiosum	-0.329495	0.0123199
D-2-phosphoglyceric acid	s__unidentified_Cloacibacillus	-0.329099	0.0124314
Lumichrome	Dethiobiotin	-0.328818	0.0125111
s__unidentified_Cloacibacillus	2'-deoxycytidine 5'-monophosphate	-0.328637	0.0125625
Prostaglandin g2	s__unidentified_Sarcina	-0.327209	0.012975
Arachidonic acid (peroxide free)	Androstendione	-0.327003	0.0130356
s__Bulleidia_moorei	s__Clostridium_clostridioforme	-0.326815	0.0130911
s__unidentified_Leptospirillum	15-ketoprostaglandin f2.alpha.	-0.326681	0.0131307
s__unidentified_Megasphaera	Cadaverine	-0.32661	0.0131517
Trigonelline	s__Lactobacillus_delbrueckii	-0.325603	0.0134531
s__Akkermansia_muciniphila	2-Deoxyribose 5-phosphate	-0.325317	0.0135398
Calcitriol	7,8-dihydroneopterin	-0.323956	0.0139587
s__Bulleidia_p-1630-c5	5-androsten-3.beta.,16.alpha.-diol-17-one	-0.323761	0.0140199
L-citrulline	s__Butyricicoccus_pullicaecorum	-0.323645	0.0140561
D-galacturonic acid	s__Veillonella_parvula	-0.323337	0.0141532
s__unidentified_Coriobacterium	Carnitine	-0.323028	0.0142509
s__Akkermansia_muciniphila	Calcitriol	-0.322067	0.0145589
Prostaglandin g2	D-galacturonic acid	-0.321169	0.0148518
Dethiobiotin	s__Dorea_formicigenerans	-0.321121	0.0148679
s__Sulfobacillus_thermosulfidooxidans	2-aminophenol	-0.320704	0.0150057
s__Veillonella_parvula	s__unidentified_Megasphaera	-0.320504	0.0150722
Oleic acid	s__Clostridium_bolteae	-0.32001	0.0152376
Thymidine 5'-monophosphate	Biopterin	-0.319873	0.0152836
Deoxycholic acid	Biopterin	-0.319679	0.0153493
s__Selenomonas_lacticifex	Androstendione	-0.319126	0.0155372
Prostaglandin g2	2'-deoxycytidine 5'-monophosphate	-0.318188	0.015861
Cadaverine	2-Deoxyribose 5-phosphate	-0.317864	0.0159742
L-citrulline	Flavine mononucleotide	-0.316956	0.0162947
s__unclassified_Proteus	s__Faecalibacterium_prausnitzii	-0.316749	0.0163687
N-acetylneuraminic acid	s__unidentified_Cloacibacillus	-0.316683	0.0163923
Trigonelline	s__unidentified_Succinivibrio	-0.316485	0.0164634
D-2-phosphoglyceric acid	5-androsten-3.beta.,16.alpha.-diol-17-one	-0.314688	0.01712
Thymidine 5'-monophosphate	Oleic acid	-0.314234	0.0172893
s__Bulleidia_moorei	15-ketoprostaglandin f2.alpha.	-0.314052	0.0173577
s__Veillonella_parvula	s__Clostridium_hathewayi	-0.313976	0.0173862
s__unidentified_Succinivibrio	s__Clostridium_clostridioforme	-0.313731	0.0174784
Lumichrome	s__unidentified_Leptospirillum	-0.312603	0.0179097
Lumichrome	s__Clostridium_symbiosum	-0.312324	0.0180177
L-fucose-1-phosphate	5s,12r-dihydroxy-6z,8e,10e,14z-eicosatetraene-1,20-dioic acid	-0.312225	0.0180562
Oleic acid	s__Selenomonas_lacticifex	-0.312126	0.0180947
Deoxycholic acid	s__unidentified_Cloacibacillus	-0.311201	0.0184579
Phosphatidylserine	Deoxyguanosine	-0.311187	0.0184633
N-acetylneuraminic acid	Calcitriol	-0.311123	0.018489
L-Glutamate	20-hydroxyarachidonic acid	-0.310215	0.0188519
Flavine mononucleotide	s__unidentified_Mogibacterium	-0.310143	0.0188811
Trigonelline	s__Clostridium_bolteae	-0.309424	0.0191734
Lumichrome	20-hydroxyarachidonic acid	-0.308919	0.019381
s__Akkermansia_muciniphila	s__Collinsella_aerofaciens	-0.308841	0.0194133
Deoxycholic acid	Cadaverine	-0.308595	0.0195152
s__Clostridium_clostridioforme	s__Lactobacillus_pontis	-0.308262	0.0196538
L-Glutamate	Calcitriol	-0.307752	0.0198678
Oleic acid	Deoxycholic acid	-0.307623	0.0199226
s__unidentified_Anaerotruncus	7-keto-8-aminopelargonic acid	-0.307582	0.0199397
N-acetylneuraminic acid	21-Hydroxypregnenolone	-0.306974	0.0201981
Flavine mononucleotide	s__unidentified_Neisseria	-0.306509	0.020398
Deoxyguanosine	s__Lactobacillus_vaginalis	-0.306282	0.0204959
s__Akkermansia_muciniphila	21-Hydroxypregnenolone	-0.306002	0.0206175
s__Clostridium_clostridioforme	s__Clostridium_bolteae	-0.305808	0.0207023
Psychosine	Calcitriol	-0.305289	0.0209298
s__Lactobacillus_ruminis	(+)-.alpha.-tocopherol	-0.305002	0.0210568
L-Glutamate	2'-deoxycytidine 5'-monophosphate	-0.304706	0.0211883
Deoxycholic acid	Androstendione	-0.304122	0.0214494
Thymidine 5'-monophosphate	Cadaverine	-0.304058	0.0214786
5-androsten-3.beta.,16.alpha.-diol-17-one	2-Deoxyribose 5-phosphate	-0.303085	0.0219204
s__unidentified_Succinivibrio	s__Butyricicoccus_pullicaecorum	-0.302873	0.0220178
Carnitine	2-Deoxyribose 5-phosphate	-0.302178	0.0223397
s__Lactobacillus_mucosae	7,8-dihydroneopterin	-0.301451	0.0226804
L-dihydroorotate	L-citrulline	-0.301335	0.0227351
s__Clostridium_clostridioforme	Calcitriol	-0.301155	0.0228204
s__Veillonella_parvula	s__Lactobacillus_pontis	-0.301011	0.0228887
s__unidentified_Coriobacterium	Cadaverine	-0.300816	0.0229818
Xanthurenic acid	s__Mitsuokella_multacida	-0.300573	0.0230979
Thymidine 5'-monophosphate	s__Faecalibacterium_prausnitzii	-0.300169	0.0232922
s__Selenomonas_lacticifex	s__Butyricicoccus_pullicaecorum	-0.299621	0.0235578
Phosphatidylserine	(+)-.alpha.-tocopherol	-0.298807	0.0239568
Flavine mononucleotide	2-Deoxyribose 5-phosphate	-0.298418	0.0241496
s__Bulleidia_p-1630-c5	5s,12r-dihydroxy-6z,8e,10e,14z-eicosatetraene-1,20-dioic acid	-0.298386	0.0241659
Lumichrome	s__Clostridium_bolteae	-0.29823	0.0242437
L-citrulline	Digalacturonic acid	-0.297122	0.0248017
s__Clostridium_clostridioforme	s__Lactobacillus_mucosae	-0.296561	0.0250887
s__unidentified_Coriobacterium	(+)-.alpha.-tocopherol	-0.296373	0.0251852
s__Veillonella_parvula	Calcitriol	-0.296344	0.0252001
s__Acidithiobacillus_albertensis	15-ketoprostaglandin f2.alpha.	-0.296087	0.0253328
Flavine mononucleotide	s__Collinsella_aerofaciens	-0.296051	0.0253514
Calcitriol	Biopterin	-0.295696	0.0255361
s__Catenibacterium_mitsuokai	s__Clostridium_citroniae	-0.295695	0.0255369
s__unclassified_Neisseria	2'-deoxycytidine 5'-monophosphate	-0.295487	0.0256453
s__unidentified_Leptospirillum	(+)-.alpha.-tocopherol	-0.295348	0.025718
Traumatic Acid	s__Sulfobacillus_thermosulfidooxidans	-0.295184	0.025804
s__Selenomonas_lacticifex	7,8-dihydroneopterin	-0.295086	0.0258557
s__Desulfovibrio_oxamicus	5-androsten-3.beta.,16.alpha.-diol-17-one	-0.295014	0.0258937
D-2-phosphoglyceric acid	s__Corynebacterium_durum	-0.295012	0.0258949
s__Clostridium_symbiosum	7,8-dihydroneopterin	-0.294492	0.0261705
L-Glutamate	2-Deoxyribose 5-phosphate	-0.294076	0.0263927
3-dehydroquinic acid	2'-deoxycytidine 5'-monophosphate	-0.293881	0.0264971
s__Akkermansia_muciniphila	s__Mitsuokella_multacida	-0.293831	0.0265243
Deoxyguanosine	2'-deoxycytidine 5'-monophosphate	-0.293557	0.0266719
s__unidentified_Leptospirillum	7,8-dihydroneopterin	-0.293038	0.0269539
s__Selenomonas_bovis	s__Clostridium_clostridioforme	-0.292907	0.0270255
L-fucose-1-phosphate	Cadaverine	-0.292844	0.0270598
Biopterin	20-hydroxyarachidonic acid	-0.292779	0.0270953
Flavine mononucleotide	s__unidentified_Sarcina	-0.29158	0.0277592
s__Bulleidia_p-1630-c5	7-keto-8-aminopelargonic acid	-0.291351	0.0278875
s__Clostridium_symbiosum	15-ketoprostaglandin f2.alpha.	-0.291124	0.0280154
s__unidentified_Leptospirillum	2-aminophenol	-0.2908	0.0281983
L-Glutamate	21-hydroxyprogesterone	-0.290446	0.0283995
Thymidine 5'-monophosphate	(+)-.alpha.-tocopherol	-0.290316	0.0284735
Flavine mononucleotide	s__Mitsuokella_multacida	-0.290114	0.0285892
s__Butyricicoccus_pullicaecorum	Calcitriol	-0.289997	0.0286562
7-keto-8-aminopelargonic acid	2-Deoxyribose 5-phosphate	-0.289798	0.028771
D-2-phosphoglyceric acid	s__Lactobacillus_paraplantarum	-0.288907	0.0292882
s__Mitsuokella_multacida	5-androsten-3.beta.,16.alpha.-diol-17-one	-0.28784	0.0299175
s__unidentified_Megasphaera	s__Faecalibacterium_prausnitzii	-0.287834	0.0299211
Deoxycholic acid	s__Clostridium_colinum	-0.287472	0.0301376
s__unclassified_Enterobacter	Biopterin	-0.287215	0.0302917
s__Akkermansia_muciniphila	s__unidentified_Leptospirillum	-0.286906	0.0304779
Cadaverine	21-hydroxyprogesterone	-0.286751	0.0305718
Prostaglandin g2	L-fucose-1-phosphate	-0.286751	0.0305718
D-2-phosphoglyceric acid	s__Faecalibacterium_prausnitzii	-0.285844	0.0311261
s__unclassified_Enterobacter	3-dehydroquinic acid	-0.285737	0.0311917
Traumatic Acid	2'-deoxycytidine 5'-monophosphate	-0.285714	0.0312059
s__Veillonella_parvula	3-dehydroquinic acid	-0.285711	0.0312081
s__Veillonella_dispar	Calcitriol	-0.285441	0.031375
s__unidentified_Leptospirillum	Biopterin	-0.285385	0.0314094
Prostaglandin g2	s__Clostridium_hathewayi	-0.285271	0.0314805
L-dihydroorotate	s__Lactobacillus_pontis	-0.284736	0.0318144
s__Pyramidobacter_piscolens	Carnitine	-0.284714	0.0318278
Pyridoxine	s__Collinsella_aerofaciens	-0.284121	0.0322014
s__Bulleidia_moorei	3-dehydroquinic acid	-0.284011	0.0322713
s__Selenomonas_bovis	s__Clostridium_citroniae	-0.283635	0.0325104
Traumatic Acid	s__Lactobacillus_pontis	-0.282714	0.0331025
Oleic acid	5-L-Glutamyl-L-alanine	-0.282668	0.0331325
N-acetylneuraminic acid	s__Bulleidia_p-1630-c5	-0.282642	0.0331496
5-L-Glutamyl-L-alanine	(+)-.alpha.-tocopherol	-0.282409	0.0333009
s__unidentified_Mogibacterium	2-aminophenol	-0.282055	0.0335317
Traumatic Acid	s__Clostridium_bolteae	-0.281803	0.033697
s__unidentified_Mogibacterium	Carnitine	-0.281726	0.0337479
s__Desulfovibrio_D168	2-aminophenol	-0.281703	0.033763
s__Clostridium_citroniae	(+)-.alpha.-tocopherol	-0.281095	0.0341654
s__Selenomonas_bovis	s__Faecalibacterium_prausnitzii	-0.280361	0.0346561
Psychosine	s__unclassified_Enterobacter	-0.280281	0.0347104
Prostaglandin g2	s__Lactobacillus_pontis	-0.280187	0.0347734
s__unclassified_Enterobacter	s__Clostridium_clostridioforme	-0.280137	0.0348073
Dethiobiotin	s__Faecalibacterium_prausnitzii	-0.280075	0.0348491
Biopterin	2'-deoxycytidine 5'-monophosphate	-0.279946	0.0349368
Thymidine 5'-monophosphate	Digalacturonic acid	-0.278908	0.0356453
Pyridoxine	s__unidentified_Coriobacterium	-0.278874	0.0356694
Psychosine	s__Clostridium_symbiosum	-0.278839	0.035693
s__Collinsella_aerofaciens	7-keto-8-aminopelargonic acid	-0.278415	0.0359864
s__Selenomonas_lacticifex	s__Dorea_longicatena	-0.278395	0.0360005
Thymidine 5'-monophosphate	L-dihydroorotate	-0.27839	0.036004
s__Lactobacillus_pontis	3-hydroxyphenylacetic acid	-0.27831	0.0360594
Deoxyguanosine	Calcitriol	-0.278195	0.0361393
Arachidonic acid (peroxide free)	15-ketoprostaglandin f2.alpha.	-0.277742	0.0364566
s__Clostridium_bolteae	Biopterin	-0.277666	0.0365097
Deoxycholic acid	5s,12r-dihydroxy-6z,8e,10e,14z-eicosatetraene-1,20-dioic acid	-0.276964	0.0370059
Prostaglandin g2	D-2-phosphoglyceric acid	-0.276705	0.0371905
s__Desulfovibrio_oxamicus	7-keto-8-aminopelargonic acid	-0.276556	0.037297
L-Glutamate	s__unidentified_Megasphaera	-0.276414	0.0373984
Digalacturonic acid	s__Lactobacillus_pontis	-0.276217	0.0375401
5s,12r-dihydroxy-6z,8e,10e,14z-eicosatetraene-1,20-dioic acid	2-Deoxyribose 5-phosphate	-0.276121	0.0376087
s__unidentified_Coriobacterium	5s,12r-dihydroxy-6z,8e,10e,14z-eicosatetraene-1,20-dioic acid	-0.276092	0.0376297
Digalacturonic acid	Dethiobiotin	-0.275538	0.0380307
2'-deoxycytidine 5'-monophosphate	15-ketoprostaglandin f2.alpha.	-0.275408	0.0381251
Deoxycholic acid	Carnitine	-0.275149	0.0383143
s__Clostridium_bolteae	7,8-dihydroneopterin	-0.275111	0.0383422
Prostaglandin g2	21-hydroxyprogesterone	-0.275084	0.0383617
s__Bulleidia_p-1630-c5	15-ketoprostaglandin f2.alpha.	-0.274686	0.0386544
L-Glutamate	s__unidentified_Anaerotruncus	-0.274124	0.0390697
Digalacturonic acid	s__Desulfovibrio_D168	-0.274096	0.0390909
L-dihydroorotate	s__Desulfovibrio_D168	-0.273932	0.0392127
Retinol	2-aminophenol	-0.273918	0.0392237
s__Clostridium_hathewayi	7-keto-8-aminopelargonic acid	-0.273813	0.0393021
Deoxycholic acid	s__Dorea_longicatena	-0.273287	0.0396961
L-dihydroorotate	Dethiobiotin	-0.273269	0.0397095
s__Lactobacillus_pontis	7,8-dihydroneopterin	-0.272607	0.0402111
s__unidentified_Leptospirillum	3-hydroxyphenylacetic acid	-0.272462	0.0403211
s__Dorea_longicatena	s__Lactobacillus_helveticus	-0.271592	0.0409896
s__Sulfobacillus_thermosulfidooxidans	5s,12r-dihydroxy-6z,8e,10e,14z-eicosatetraene-1,20-dioic acid	-0.271523	0.0410432
Trigonelline	21-hydroxyprogesterone	-0.271195	0.0412973
3-hydroxyphenylacetic acid	21-Hydroxypregnenolone	-0.270612	0.0417532
L-Glutamate	D-glucarate	-0.270612	0.0417532
Prostaglandin g2	s__Lactobacillus_salivarius	-0.270523	0.0418231
Cadaverine	2'-deoxycytidine 5'-monophosphate	-0.270417	0.0419061
Arachidonic acid (peroxide free)	Cadaverine	-0.270417	0.0419061
N-acetylneuraminic acid	s__unidentified_Neisseria	-0.270331	0.0419743
s__Selenomonas_lacticifex	2-Deoxyribose 5-phosphate	-0.269923	0.0422967
Xanthurenic acid	s__Acidithiobacillus_albertensis	-0.269258	0.0428272
s__Mitsuokella_multacida	s__Faecalibacterium_prausnitzii	-0.269083	0.0429677
s__unidentified_Leptospirillum	s__Lactobacillus_vaginalis	-0.268946	0.043078
s__Dorea_formicigenerans	s__Clostridium_bolteae	-0.268785	0.043208
s__Clostridium_citroniae	5-L-Glutamyl-L-alanine	-0.268564	0.0433865
L-fucose-1-phosphate	D-2-phosphoglyceric acid	-0.268019	0.0438299
Deoxyguanosine	s__unidentified_Anaerotruncus	-0.267889	0.0439363
Prostaglandin g2	s__Clostridium_symbiosum	-0.267546	0.0442181
s__unidentified_Megasphaera	5-androsten-3.beta.,16.alpha.-diol-17-one	-0.267386	0.0443501
Deoxyguanosine	5-L-Glutamyl-L-alanine	-0.266788	0.0448455
Pyridoxine	20-hydroxyarachidonic acid	-0.266723	0.0448995
N-acetylneuraminic acid	L-fucose-1-phosphate	-0.266464	0.045116
Calcitriol	15-ketoprostaglandin f2.alpha.	-0.266204	0.0453333
Deoxyguanosine	21-Hydroxypregnenolone	-0.266139	0.0453878
L-fucose-1-phosphate	7-keto-8-aminopelargonic acid	-0.26601	0.0454969
s__Lactobacillus_ruminis	Carnitine	-0.265809	0.0456667
s__Lactobacillus_delbrueckii	Arachidonic acid (peroxide free)	-0.265474	0.0459504
L-fucose-1-phosphate	(+)-.alpha.-tocopherol	-0.265167	0.0462113
D-galacturonic acid	s__Veillonella_dispar	-0.26516	0.0462177
Oleic acid	Dethiobiotin	-0.264584	0.0467112
s__Lactobacillus_mucosae	(+)-.alpha.-tocopherol	-0.264541	0.046748
s__Veillonella_parvula	s__Clostridium_lavalense	-0.264426	0.046847
D-galacturonic acid	s__Dorea_formicigenerans	-0.264069	0.0471566
Dethiobiotin	Biopterin	-0.263871	0.0473283
Dethiobiotin	Deoxyguanosine	-0.263806	0.0473847
s__Desulfovibrio_oxamicus	Carnitine	-0.263785	0.0474031
D-2-phosphoglyceric acid	s__Clostridium_clostridioforme	-0.263657	0.0475151
s__Butyricicoccus_pullicaecorum	s__unidentified_Mogibacterium	-0.263593	0.0475702
s__unidentified_Leptospirillum	Cadaverine	-0.262716	0.0483416
Flavine mononucleotide	D-glucarate	-0.261667	0.0492777
L-fucose-1-phosphate	5-androsten-3.beta.,16.alpha.-diol-17-one	-0.261343	0.0495698
Flavine mononucleotide	s__Clostridium_hathewayi	-0.261263	0.049642
Biopterin	Arachidonic acid (peroxide free)	-0.261149	0.0497458
s__Selenomonas_bovis	s__Clostridium_colinum	-0.260903	0.0499683
s__unidentified_Coriobacterium	s__Collinsella_stercoris	0.26141	0.0495093
Deoxycholic acid	s__Lactobacillus_mucosae	0.26141	0.0495091
Psychosine	D-galacturonic acid	0.261732	0.0492194
s__unidentified_Anaerotruncus	s__Collinsella_aerofaciens	0.261967	0.0490088
Xanthurenic acid	Trigonelline	0.261991	0.048987
s__Lactobacillus_mucosae	5-L-Glutamyl-L-alanine	0.262072	0.0489149
s__Lactobacillus_paraplantarum	3-dehydroquinic acid	0.262124	0.0488685
Flavine mononucleotide	s__unidentified_Cloacibacillus	0.262196	0.0488038
s__Clostridium_symbiosum	s__Lactobacillus_vaginalis	0.262327	0.0486868
Prostaglandin g2	Digalacturonic acid	0.262445	0.0485823
Prostaglandin g2	L-dihydroorotate	0.262899	0.0481804
Prostaglandin g2	s__Dorea_longicatena	0.26311	0.047994
s__Pyramidobacter_piscolens	Calcitriol	0.263115	0.0479899
s__unidentified_Mogibacterium	21-Hydroxypregnenolone	0.263377	0.0477596
s__unidentified_Anaerotruncus	2-Deoxyribose 5-phosphate	0.263403	0.047737
s__unclassified_Enterobacter	s__unidentified_Coriobacterium	0.263627	0.0475412
Phosphatidylserine	s__Acidithiobacillus_albertensis	0.263892	0.0473097
Xanthurenic acid	D-galacturonic acid	0.264778	0.0465441
s__unidentified_Megasphaera	2-Deoxyribose 5-phosphate	0.264994	0.0463596
Cadaverine	(+)-.alpha.-tocopherol	0.265038	0.046322
Deoxyguanosine	7-keto-8-aminopelargonic acid	0.265167	0.0462113
D-galacturonic acid	s__Clostridium_hathewayi	0.265719	0.0457424
s__unidentified_Succinivibrio	s__unidentified_Megasphaera	0.266475	0.0451064
Pyridoxine	s__Veillonella_parvula	0.266489	0.0450948
Lumichrome	7-keto-8-aminopelargonic acid	0.266593	0.0450077
s__Mitsuokella_multacida	5-L-Glutamyl-L-alanine	0.266639	0.0449695
D-galacturonic acid	s__Clostridium_lavalense	0.266673	0.0449407
Xanthurenic acid	Pyridoxine	0.266917	0.0447377
L-Glutamate	7-keto-8-aminopelargonic acid	0.267112	0.0445764
Prostaglandin g2	Oleic acid	0.267177	0.0445227
s__Collinsella_aerofaciens	21-Hydroxypregnenolone	0.267198	0.0445047
Phosphatidylserine	s__unidentified_Sarcina	0.267219	0.0444875
Dethiobiotin	s__Lactobacillus_ruminis	0.267986	0.0438569
s__unidentified_Sarcina	2-Deoxyribose 5-phosphate	0.268614	0.0433459
s__unclassified_Enterobacter	s__Lactobacillus_helveticus	0.268791	0.0432028
s__Clostridium_hathewayi	s__Lactobacillus_pontis	0.269223	0.0428554
s__unidentified_Sarcina	2'-deoxycytidine 5'-monophosphate	0.269365	0.0427412
D-glucarate	s__unclassified_Proteus	0.269395	0.0427176
Traumatic Acid	5-androsten-3.beta.,16.alpha.-diol-17-one	0.270353	0.0419572
s__Selenomonas_lacticifex	Arachidonic acid (peroxide free)	0.270386	0.0419312
s__Desulfovibrio_oxamicus	s__Lactobacillus_vaginalis	0.270611	0.0417538
s__Dorea_formicigenerans	7,8-dihydroneopterin	0.270689	0.0416928
L-dihydroorotate	s__Butyricicoccus_pullicaecorum	0.271245	0.0412587
s__Veillonella_dispar	3-hydroxyphenylacetic acid	0.271379	0.0411544
s__unidentified_Mogibacterium	s__unidentified_Coriobacterium	0.271403	0.0411357
Digalacturonic acid	s__Butyricicoccus_pullicaecorum	0.271577	0.0410009
Xanthurenic acid	s__Lactobacillus_delbrueckii	0.271755	0.0408641
s__Veillonella_dispar	s__Lactobacillus_salivarius	0.271965	0.0407018
Retinol	21-Hydroxypregnenolone	0.271973	0.0406959
Thymidine 5'-monophosphate	s__Sulfobacillus_thermosulfidooxidans	0.272109	0.0405912
s__Lactobacillus_salivarius	s__Lactobacillus_ruminis	0.27271	0.0401325
s__Lactobacillus_mucosae	21-hydroxyprogesterone	0.272743	0.0401073
Xanthurenic acid	Flavine mononucleotide	0.273075	0.0398562
s__unidentified_Megasphaera	s__Lactobacillus_ruminis	0.273085	0.0398485
Biopterin	(+)-.alpha.-tocopherol	0.27314	0.0398072
s__Clostridium_symbiosum	Arachidonic acid (peroxide free)	0.273556	0.0394942
L-dihydroorotate	7-keto-8-aminopelargonic acid	0.273918	0.0392237
7-keto-8-aminopelargonic acid	2-aminophenol	0.273982	0.0391754
Psychosine	5s,12r-dihydroxy-6z,8e,10e,14z-eicosatetraene-1,20-dioic acid	0.274047	0.0391271
s__Butyricicoccus_pullicaecorum	s__Clostridium_symbiosum	0.274076	0.0391054
Deoxycholic acid	2'-deoxycytidine 5'-monophosphate	0.274306	0.0389346
Digalacturonic acid	7-keto-8-aminopelargonic acid	0.274371	0.0388866
Flavine mononucleotide	s__Dorea_longicatena	0.274519	0.0387776
s__unidentified_Succinivibrio	s__unidentified_Coriobacterium	0.274864	0.0385233
s__unidentified_Cloacibacillus	Cadaverine	0.275075	0.0383686
Retinol	s__Lactobacillus_mucosae	0.275169	0.0382999
L-fucose-1-phosphate	s__Clostridium_lavalense	0.275864	0.0377946
s__Catenibacterium_mitsuokai	s__unidentified_Megasphaera	0.275893	0.0377731
s__Lactobacillus_vaginalis	3-dehydroquinic acid	0.276985	0.036991
Deoxycholic acid	s__Selenomonas_lacticifex	0.277122	0.0368936
2-Deoxyribose 5-phosphate	21-hydroxyprogesterone	0.277353	0.0367304
Xanthurenic acid	L-dihydroorotate	0.277677	0.0365021
Dethiobiotin	2'-deoxycytidine 5'-monophosphate	0.277807	0.0364111
Biopterin	Cadaverine	0.277807	0.0364111
s__Clostridium_symbiosum	s__Clostridium_hathewayi	0.277977	0.0362917
s__unidentified_Mogibacterium	s__Lactobacillus_mucosae	0.278092	0.0362114
s__Clostridium_clostridioforme	3-dehydroquinic acid	0.278189	0.036144
Pyridoxine	s__Dorea_formicigenerans	0.27851	0.0359207
s__Lactobacillus_pontis	2-Deoxyribose 5-phosphate	0.278527	0.035909
s__Lactobacillus_helveticus	5-L-Glutamyl-L-alanine	0.278773	0.0357386
s__Clostridium_hathewayi	s__Lactobacillus_mucosae	0.278778	0.0357356
Phosphatidylserine	s__Sulfobacillus_thermosulfidooxidans	0.278856	0.0356816
s__unclassified_Enterobacter	s__Selenomonas_lacticifex	0.279216	0.0354339
s__unidentified_Succinivibrio	s__Selenomonas_bovis	0.279485	0.0352499
Traumatic Acid	Biopterin	0.279621	0.035157
Xanthurenic acid	D-glucarate	0.279751	0.0350688
Trigonelline	s__Clostridium_colinum	0.280019	0.0348868
s__Catenibacterium_mitsuokai	5-L-Glutamyl-L-alanine	0.280225	0.0347481
s__Faecalibacterium_prausnitzii	7-keto-8-aminopelargonic acid	0.281047	0.0341969
Thymidine 5'-monophosphate	s__unidentified_Leptospirillum	0.28127	0.0340489
D-2-phosphoglyceric acid	21-hydroxyprogesterone	0.281566	0.0338532
Deoxycholic acid	s__Mitsuokella_multacida	0.281929	0.0336144
Phosphatidylserine	s__Catenibacterium_mitsuokai	0.282474	0.0332586
s__unidentified_Neisseria	s__unidentified_Anaerotruncus	0.282752	0.0330783
s__unidentified_Leptospirillum	21-hydroxyprogesterone	0.282931	0.0329624
Dethiobiotin	s__unidentified_Succinivibrio	0.283198	0.0327901
s__Faecalibacterium_prausnitzii	Androstendione	0.283446	0.0326314
s__Lactobacillus_ruminis	s__Lactobacillus_delbrueckii	0.283705	0.0324659
s__unidentified_Megasphaera	s__unidentified_Sarcina	0.283963	0.0323014
Thymidine 5'-monophosphate	s__Catenibacterium_mitsuokai	0.284136	0.0321922
D-2-phosphoglyceric acid	s__Selenomonas_lacticifex	0.284585	0.0319088
D-galacturonic acid	2'-deoxycytidine 5'-monophosphate	0.284742	0.0318104
Calcitriol	5-L-Glutamyl-L-alanine	0.284872	0.0317292
s__Selenomonas_bovis	21-hydroxyprogesterone	0.284925	0.0316958
Xanthurenic acid	Digalacturonic acid	0.285131	0.0315674
Deoxycholic acid	s__Pyramidobacter_piscolens	0.285169	0.0315438
D-glucarate	s__Pyramidobacter_piscolens	0.285226	0.0315084
L-Glutamate	5-androsten-3.beta.,16.alpha.-diol-17-one	0.285261	0.0314868
Xanthurenic acid	s__Faecalibacterium_prausnitzii	0.285585	0.031286
s__Dorea_longicatena	s__Clostridium_clostridioforme	0.287095	0.0303638
D-2-phosphoglyceric acid	s__Sulfobacillus_thermosulfidooxidans	0.288633	0.0294484
L-Glutamate	s__Bulleidia_p-1630-c5	0.288755	0.0293771
Dethiobiotin	s__Collinsella_aerofaciens	0.289049	0.0292052
Retinol	s__Mitsuokella_multacida	0.289602	0.0288837
Traumatic Acid	s__Lactobacillus_paraplantarum	0.289639	0.0288628
Deoxycholic acid	Calcitriol	0.290122	0.0285847
Carnitine	7-keto-8-aminopelargonic acid	0.290251	0.0285105
Deoxyguanosine	s__Akkermansia_muciniphila	0.290777	0.0282113
s__Butyricicoccus_pullicaecorum	s__Clostridium_citroniae	0.290816	0.0281894
s__unidentified_Sarcina	s__unidentified_Coriobacterium	0.291082	0.0280391
Phosphatidylserine	s__Desulfovibrio_D168	0.291355	0.0278854
D-galacturonic acid	s__Catenibacterium_mitsuokai	0.291371	0.0278762
Pyridoxine	Psychosine	0.292066	0.0274884
s__unidentified_Anaerotruncus	s__Clostridium_hathewayi	0.292098	0.027471
Flavine mononucleotide	Deoxyguanosine	0.292261	0.0273807
Oleic acid	s__unidentified_Cloacibacillus	0.293699	0.0265951
Traumatic Acid	(+)-.alpha.-tocopherol	0.294789	0.0260129
D-galacturonic acid	s__unidentified_Megasphaera	0.294842	0.0259848
s__Pyramidobacter_piscolens	s__unclassified_Proteus	0.29497	0.0259173
s__unidentified_Mogibacterium	s__Lactobacillus_ruminis	0.295003	0.0258994
s__Lactobacillus_ruminis	s__Lactobacillus_mucosae	0.295075	0.0258617
Pyridoxine	Biopterin	0.295113	0.0258417
Traumatic Acid	s__Corynebacterium_durum	0.295419	0.0256811
Cadaverine	2-aminophenol	0.295437	0.0256715
Psychosine	s__unidentified_Cloacibacillus	0.295482	0.0256477
s__unidentified_Sarcina	s__Corynebacterium_simulans	0.295862	0.0254498
Psychosine	Digalacturonic acid	0.295891	0.0254349
s__Bulleidia_p-1630-c5	s__Lactobacillus_ruminis	0.29604	0.0253574
L-fucose-1-phosphate	L-citrulline	0.29615	0.0253005
s__Akkermansia_muciniphila	s__Dorea_longicatena	0.296236	0.0252557
Pyridoxine	L-Glutamate	0.296409	0.0251666
Retinol	s__Lactobacillus_ruminis	0.296627	0.0250546
Carnitine	(+)-.alpha.-tocopherol	0.296798	0.024967
s__unidentified_Anaerotruncus	Calcitriol	0.297317	0.0247029
s__Desulfovibrio_oxamicus	s__Mitsuokella_multacida	0.297576	0.0245718
s__Catenibacterium_mitsuokai	s__unidentified_Mogibacterium	0.297584	0.0245677
s__Selenomonas_bovis	s__Lactobacillus_vaginalis	0.298191	0.024263
Carnitine	15-ketoprostaglandin f2.alpha.	0.298289	0.0242142
L-citrulline	s__Lactobacillus_pontis	0.298453	0.0241326
s__Bulleidia_p-1630-c5	21-Hydroxypregnenolone	0.298721	0.0239997
Psychosine	L-dihydroorotate	0.298743	0.0239889
s__unclassified_Enterobacter	s__Desulfovibrio_oxamicus	0.299552	0.0235912
s__Desulfovibrio_D168	Calcitriol	0.29978	0.0234805
L-fucose-1-phosphate	s__unidentified_Megasphaera	0.299962	0.0233919
Retinol	s__Acidithiobacillus_albertensis	0.300165	0.0232938
s__Clostridium_lavalense	s__Lactobacillus_salivarius	0.300231	0.0232619
s__Clostridium_hathewayi	s__Lactobacillus_vaginalis	0.300375	0.023193
Flavine mononucleotide	15-ketoprostaglandin f2.alpha.	0.300557	0.0231052
Flavine mononucleotide	(+)-.alpha.-tocopherol	0.300752	0.0230122
s__Mitsuokella_multacida	Calcitriol	0.301198	0.0228
21-Hydroxypregnenolone	20-hydroxyarachidonic acid	0.3014	0.0227044
Phosphatidylserine	s__Collinsella_aerofaciens	0.301692	0.0225668
s__Clostridium_clostridioforme	Cadaverine	0.301804	0.0225145
Retinol	L-fucose-1-phosphate	0.301919	0.0224607
s__unidentified_Cloacibacillus	2-aminophenol	0.302285	0.0222898
s__unidentified_Megasphaera	s__Lactobacillus_pontis	0.302434	0.0222205
s__Selenomonas_bovis	5-L-Glutamyl-L-alanine	0.302898	0.0220066
s__unidentified_Leptospirillum	s__unidentified_Coriobacterium	0.302999	0.0219601
Phosphatidylserine	s__unidentified_Mogibacterium	0.303039	0.0219418
Lumichrome	5s,12r-dihydroxy-6z,8e,10e,14z-eicosatetraene-1,20-dioic acid	0.30315	0.0218907
Psychosine	Flavine mononucleotide	0.303345	0.0218018
Dethiobiotin	s__Selenomonas_bovis	0.304544	0.0212603
Dethiobiotin	s__Mitsuokella_multacida	0.304552	0.021257
s__unidentified_Sarcina	5-L-Glutamyl-L-alanine	0.30478	0.0211552
D-glucarate	s__unidentified_Anaerotruncus	0.305377	0.0208912
s__Pyramidobacter_piscolens	s__Clostridium_hathewayi	0.306066	0.0205897
Flavine mononucleotide	7,8-dihydroneopterin	0.306261	0.020505
L-fucose-1-phosphate	s__Lactobacillus_salivarius	0.306378	0.0204546
Oleic acid	Digalacturonic acid	0.306391	0.0204489
s__Lactobacillus_mucosae	2'-deoxycytidine 5'-monophosphate	0.306963	0.020203
L-fucose-1-phosphate	Dethiobiotin	0.307039	0.0201704
s__unidentified_Megasphaera	21-hydroxyprogesterone	0.307407	0.0200136
Calcitriol	2'-deoxycytidine 5'-monophosphate	0.307428	0.0200049
s__unidentified_Cloacibacillus	s__Corynebacterium_durum	0.307434	0.0200025
s__unidentified_Neisseria	s__unidentified_Sarcina	0.307956	0.0197821
Lumichrome	Digalacturonic acid	0.308011	0.0197588
Phosphatidylserine	s__Clostridium_hathewayi	0.308278	0.0196472
s__Butyricicoccus_pullicaecorum	2-aminophenol	0.308484	0.0195614
s__unclassified_Enterobacter	Arachidonic acid (peroxide free)	0.30853	0.0195419
s__Acidithiobacillus_albertensis	s__Collinsella_stercoris	0.30931	0.01922
s__unidentified_Anaerotruncus	s__Clostridium_aldenense	0.309398	0.019184
s__Lactobacillus_mucosae	s__Corynebacterium_simulans	0.309457	0.0191597
Oleic acid	L-dihydroorotate	0.309502	0.0191414
s__Selenomonas_lacticifex	s__Selenomonas_bovis	0.309783	0.019027
Biopterin	5-androsten-3.beta.,16.alpha.-diol-17-one	0.309826	0.0190093
Xanthurenic acid	(+)-.alpha.-tocopherol	0.310215	0.0188519
Deoxycholic acid	21-hydroxyprogesterone	0.310345	0.0187997
Psychosine	s__Faecalibacterium_prausnitzii	0.310474	0.0187476
Retinol	s__unidentified_Succinivibrio	0.310673	0.0186682
s__Clostridium_clostridioforme	5s,12r-dihydroxy-6z,8e,10e,14z-eicosatetraene-1,20-dioic acid	0.311081	0.0185055
Lumichrome	s__Faecalibacterium_prausnitzii	0.311252	0.0184376
Retinol	s__Catenibacterium_mitsuokai	0.312588	0.0179152
Oleic acid	s__Dorea_longicatena	0.312828	0.0178228
s__Lactobacillus_pontis	s__Lactobacillus_mucosae	0.313364	0.0176177
D-galacturonic acid	Deoxycholic acid	0.313456	0.0175828
s__Clostridium_clostridioforme	7-keto-8-aminopelargonic acid	0.313806	0.0174503
D-glucarate	5-L-Glutamyl-L-alanine	0.31391	0.0174111
Lumichrome	L-dihydroorotate	0.314299	0.017265
D-2-phosphoglyceric acid	s__Clostridium_bolteae	0.314534	0.0171771
Phosphatidylserine	Calcitriol	0.314688	0.01712
D-glucarate	s__Catenibacterium_mitsuokai	0.31474	0.0171007
D-glucarate	2'-deoxycytidine 5'-monophosphate	0.31553	0.0168094
Pyridoxine	Prostaglandin g2	0.315595	0.0167857
Trigonelline	Biopterin	0.316438	0.0164803
s__unidentified_Coriobacterium	2'-deoxycytidine 5'-monophosphate	0.316693	0.0163887
5s,12r-dihydroxy-6z,8e,10e,14z-eicosatetraene-1,20-dioic acid	5-androsten-3.beta.,16.alpha.-diol-17-one	0.317215	0.0162025
s__Clostridium_hathewayi	s__unidentified_Sarcina	0.317991	0.0159298
s__unidentified_Succinivibrio	5-L-Glutamyl-L-alanine	0.31807	0.0159022
Dethiobiotin	Arachidonic acid (peroxide free)	0.318317	0.015816
s__unidentified_Megasphaera	2'-deoxycytidine 5'-monophosphate	0.318323	0.0158142
s__Clostridium_hathewayi	s__Corynebacterium_simulans	0.319079	0.0155532
Dethiobiotin	21-hydroxyprogesterone	0.319419	0.0154373
s__Lactobacillus_vaginalis	s__Lactobacillus_mucosae	0.32001	0.0152374
s__Desulfovibrio_D168	s__unidentified_Sarcina	0.320014	0.015236
s__Desulfovibrio_D168	s__Selenomonas_bovis	0.320253	0.0151559
Deoxycholic acid	s__Catenibacterium_mitsuokai	0.321095	0.0148763
Dethiobiotin	s__Catenibacterium_mitsuokai	0.321584	0.014716
s__unidentified_Mogibacterium	Calcitriol	0.321623	0.0147033
Cadaverine	15-ketoprostaglandin f2.alpha.	0.321882	0.0146188
s__Akkermansia_muciniphila	Cadaverine	0.322615	0.0143827
Androstendione	15-ketoprostaglandin f2.alpha.	0.32279	0.0143268
D-galacturonic acid	s__unidentified_Anaerotruncus	0.322866	0.0143025
Flavine mononucleotide	7-keto-8-aminopelargonic acid	0.323243	0.0141827
Dethiobiotin	s__unidentified_Mogibacterium	0.323881	0.0139822
s__Selenomonas_lacticifex	20-hydroxyarachidonic acid	0.324344	0.0138383
Traumatic Acid	Androstendione	0.324605	0.0137578
L-dihydroorotate	s__Lactobacillus_paraplantarum	0.32491	0.0136638
s__Lactobacillus_paraplantarum	Digalacturonic acid	0.32491	0.0136638
s__unidentified_Succinivibrio	s__Lactobacillus_helveticus	0.324966	0.0136467
Flavine mononucleotide	s__Veillonella_parvula	0.325627	0.0134458
Retinol	Calcitriol	0.325707	0.0134218
2-aminophenol	(+)-.alpha.-tocopherol	0.325966	0.0133438
s__Selenomonas_lacticifex	s__Lactobacillus_mucosae	0.327647	0.0128472
Dethiobiotin	s__unidentified_Anaerotruncus	0.327885	0.0127784
Biopterin	Androstendione	0.32791	0.012771
s__unidentified_Megasphaera	s__Lactobacillus_vaginalis	0.328139	0.012705
s__Selenomonas_bovis	Arachidonic acid (peroxide free)	0.329292	0.0123771
L-fucose-1-phosphate	s__Lactobacillus_pontis	0.329424	0.0123399
s__Mitsuokella_multacida	s__unidentified_Megasphaera	0.329873	0.0122145
s__unidentified_Mogibacterium	s__Lactobacillus_salivarius	0.330136	0.0121416
Prostaglandin g2	L-Glutamate	0.331216	0.0118458
s__unidentified_Sarcina	21-Hydroxypregnenolone	0.331717	0.0117109
s__Sulfobacillus_thermosulfidooxidans	21-hydroxyprogesterone	0.332535	0.0114932
s__Lactobacillus_paraplantarum	s__Corynebacterium_durum	0.333754	0.0111752
s__unidentified_Anaerotruncus	s__Lactobacillus_pontis	0.333867	0.0111462
Phosphatidylserine	D-galacturonic acid	0.334198	0.0110615
Dethiobiotin	2-Deoxyribose 5-phosphate	0.334327	0.0110284
2-Deoxyribose 5-phosphate	Dethiobiotin	0.334327	0.0110284
s__Lactobacillus_ruminis	s__unidentified_Coriobacterium	0.334708	0.0109319
s__Clostridium_hathewayi	s__Clostridium_citroniae	0.335738	0.0106741
Dethiobiotin	s__Desulfovibrio_D168	0.335933	0.0106259
D-glucarate	Dethiobiotin	0.336142	0.0105745
s__Veillonella_dispar	s__Lactobacillus_vaginalis	0.336237	0.0105511
s__Butyricicoccus_pullicaecorum	Androstendione	0.336945	0.0103789
s__unidentified_Megasphaera	Arachidonic acid (peroxide free)	0.337727	0.0101913
s__Butyricicoccus_pullicaecorum	s__Clostridium_colinum	0.33786	0.0101599
7-keto-8-aminopelargonic acid	3-hydroxyphenylacetic acid	0.338346	0.0100451
Psychosine	Prostaglandin g2	0.338475	0.0100146
s__Selenomonas_bovis	s__Lactobacillus_mucosae	0.338557	0.00999562
Traumatic Acid	D-glucarate	0.33867	0.00996917
s__Acidithiobacillus_albertensis	s__unidentified_Leptospirillum	0.339111	0.00986668
L-dihydroorotate	s__Clostridium_clostridioforme	0.339562	0.00976294
s__Faecalibacterium_prausnitzii	3-dehydroquinic acid	0.339577	0.00975932
Digalacturonic acid	s__Clostridium_clostridioforme	0.339821	0.00970362
Pyridoxine	Cadaverine	0.340355	0.00958251
N-acetylneuraminic acid	Deoxyguanosine	0.340485	0.00955331
5-L-Glutamyl-L-alanine	2'-deoxycytidine 5'-monophosphate	0.341392	0.00935108
s__Clostridium_lavalense	s__Lactobacillus_pontis	0.34235	0.00914163
s__unclassified_Enterobacter	s__Veillonella_parvula	0.342435	0.00912328
Flavine mononucleotide	5s,12r-dihydroxy-6z,8e,10e,14z-eicosatetraene-1,20-dioic acid	0.342559	0.00909654
7,8-dihydroneopterin	Digalacturonic acid	0.342559	0.00909654
L-Glutamate	Biopterin	0.342624	0.00908257
Phosphatidylserine	2'-deoxycytidine 5'-monophosphate	0.342689	0.00906863
Dethiobiotin	s__Lactobacillus_mucosae	0.342947	0.00901329
Xanthurenic acid	2-aminophenol	0.343207	0.00895774
Retinol	s__unidentified_Mogibacterium	0.344629	0.00865959
s__Lactobacillus_vaginalis	s__Lactobacillus_salivarius	0.344688	0.00864746
L-dihydroorotate	7,8-dihydroneopterin	0.344892	0.00860544
s__Catenibacterium_mitsuokai	s__Lactobacillus_ruminis	0.345004	0.00858258
Lumichrome	s__unidentified_Cloacibacillus	0.345082	0.0085666
Dethiobiotin	5-L-Glutamyl-L-alanine	0.345216	0.00853908
s__Bulleidia_p-1630-c5	s__Mitsuokella_multacida	0.347149	0.00815265
s__Clostridium_lavalense	s__Clostridium_hathewayi	0.347276	0.00812778
s__Clostridium_symbiosum	s__Clostridium_citroniae	0.347772	0.00803128
s__Sulfobacillus_thermosulfidooxidans	2'-deoxycytidine 5'-monophosphate	0.348374	0.00791549
5s,12r-dihydroxy-6z,8e,10e,14z-eicosatetraene-1,20-dioic acid	15-ketoprostaglandin f2.alpha.	0.348846	0.00782579
s__Clostridium_colinum	2-aminophenol	0.348944	0.00780733
s__Clostridium_hathewayi	2-Deoxyribose 5-phosphate	0.349382	0.00772513
L-Glutamate	2-aminophenol	0.350272	0.00756011
s__Lactobacillus_vaginalis	s__unidentified_Coriobacterium	0.351588	0.007322
s__Catenibacterium_mitsuokai	s__Bulleidia_p-1630-c5	0.351952	0.00725728
Prostaglandin g2	7-keto-8-aminopelargonic acid	0.352217	0.0072105
Pyridoxine	7,8-dihydroneopterin	0.353124	0.00705223
Androstendione	5-androsten-3.beta.,16.alpha.-diol-17-one	0.353643	0.00696317
5s,12r-dihydroxy-6z,8e,10e,14z-eicosatetraene-1,20-dioic acid	2-aminophenol	0.3563	0.00652194
Dethiobiotin	Calcitriol	0.357661	0.00630556
s__Mitsuokella_multacida	s__unidentified_Mogibacterium	0.358824	0.00612569
s__Desulfovibrio_D168	s__unidentified_Anaerotruncus	0.358882	0.00611689
Dethiobiotin	s__Pyramidobacter_piscolens	0.358948	0.00610686
Flavine mononucleotide	s__Clostridium_clostridioforme	0.359543	0.00601675
Biopterin	7-keto-8-aminopelargonic acid	0.361032	0.0057966
2-Deoxyribose 5-phosphate	2'-deoxycytidine 5'-monophosphate	0.36155	0.00572158
Psychosine	(+)-.alpha.-tocopherol	0.361745	0.00569367
7-keto-8-aminopelargonic acid	5s,12r-dihydroxy-6z,8e,10e,14z-eicosatetraene-1,20-dioic acid	0.362134	0.00563821
Phosphatidylserine	2-Deoxyribose 5-phosphate	0.362976	0.00551966
s__unidentified_Megasphaera	s__unidentified_Mogibacterium	0.363057	0.00550845
s__Lactobacillus_vaginalis	s__Corynebacterium_simulans	0.363103	0.005502
5-androsten-3.beta.,16.alpha.-diol-17-one	(+)-.alpha.-tocopherol	0.363949	0.00538559
Traumatic Acid	s__unidentified_Cloacibacillus	0.365225	0.0052139
N-acetylneuraminic acid	7,8-dihydroneopterin	0.366477	0.00505031
Pyridoxine	15-ketoprostaglandin f2.alpha.	0.367903	0.00486939
Deoxycholic acid	21-Hydroxypregnenolone	0.368227	0.00482908
Lumichrome	Androstendione	0.36894	0.00474142
s__Akkermansia_muciniphila	s__unidentified_Cloacibacillus	0.369385	0.00468732
s__Selenomonas_bovis	s__unidentified_Coriobacterium	0.369825	0.00463448
s__unidentified_Anaerotruncus	s__Clostridium_lavalense	0.370109	0.00460065
Prostaglandin g2	15-ketoprostaglandin f2.alpha.	0.370949	0.00450187
L-Glutamate	5s,12r-dihydroxy-6z,8e,10e,14z-eicosatetraene-1,20-dioic acid	0.371079	0.00448678
s__Clostridium_symbiosum	s__Clostridium_lavalense	0.371348	0.00445552
Xanthurenic acid	s__unidentified_Cloacibacillus	0.372028	0.00437768
5s,12r-dihydroxy-6z,8e,10e,14z-eicosatetraene-1,20-dioic acid	(+)-.alpha.-tocopherol	0.372634	0.00430924
(+)-.alpha.-tocopherol	5s,12r-dihydroxy-6z,8e,10e,14z-eicosatetraene-1,20-dioic acid	0.372634	0.00430924
Deoxycholic acid	s__Desulfovibrio_D168	0.372905	0.00427902
s__Lactobacillus_delbrueckii	s__Corynebacterium_durum	0.374071	0.00415079
Pyridoxine	5s,12r-dihydroxy-6z,8e,10e,14z-eicosatetraene-1,20-dioic acid	0.374579	0.00409603
Arachidonic acid (peroxide free)	2'-deoxycytidine 5'-monophosphate	0.375032	0.00404765
Deoxycholic acid	Arachidonic acid (peroxide free)	0.37581	0.00396587
s__Faecalibacterium_prausnitzii	(+)-.alpha.-tocopherol	0.37594	0.00395238
Trigonelline	3-dehydroquinic acid	0.376005	0.00394566
s__Bulleidia_p-1630-c5	s__unidentified_Coriobacterium	0.376733	0.00387072
s__Veillonella_parvula	s__Veillonella_dispar	0.376978	0.00384583
s__Clostridium_hathewayi	Calcitriol	0.377026	0.00384092
Flavine mononucleotide	Carnitine	0.377042	0.00383937
2'-deoxycytidine 5'-monophosphate	21-Hydroxypregnenolone	0.377625	0.0037807
s__Clostridium_citroniae	s__Clostridium_bolteae	0.37764	0.0037792
Phosphatidylserine	Dethiobiotin	0.378597	0.00368469
Thymidine 5'-monophosphate	s__Lactobacillus_pontis	0.379311	0.00361563
Lumichrome	s__Clostridium_clostridioforme	0.379979	0.00355191
L-fucose-1-phosphate	Calcitriol	0.381644	0.00339764
Cadaverine	3-hydroxyphenylacetic acid	0.382681	0.00330453
s__Clostridium_bolteae	s__Clostridium_aldenense	0.384092	0.00318151
Calcitriol	2-Deoxyribose 5-phosphate	0.384301	0.00316358
Trigonelline	Psychosine	0.384949	0.00310871
L-Glutamate	s__Dorea_formicigenerans	0.386286	0.00299824
N-acetylneuraminic acid	5-androsten-3.beta.,16.alpha.-diol-17-one	0.38644	0.0029857
Trigonelline	Androstendione	0.387412	0.00290782
Deoxyguanosine	Carnitine	0.387931	0.00286702
7,8-dihydroneopterin	5s,12r-dihydroxy-6z,8e,10e,14z-eicosatetraene-1,20-dioic acid	0.388709	0.00280678
s__Clostridium_citroniae	s__Clostridium_aldenense	0.38893	0.00278985
s__Dorea_longicatena	5s,12r-dihydroxy-6z,8e,10e,14z-eicosatetraene-1,20-dioic acid	0.389123	0.00277517
3-dehydroquinic acid	2-aminophenol	0.390394	0.0026801
s__Faecalibacterium_prausnitzii	2-aminophenol	0.391107	0.00262805
D-glucarate	21-hydroxyprogesterone	0.391431	0.00260469
7-keto-8-aminopelargonic acid	7,8-dihydroneopterin	0.392792	0.00250858
L-dihydroorotate	s__unidentified_Cloacibacillus	0.393294	0.00247394
s__unidentified_Cloacibacillus	Digalacturonic acid	0.393294	0.00247394
Pyridoxine	Flavine mononucleotide	0.39344	0.00246393
Phosphatidylserine	s__unidentified_Anaerotruncus	0.394344	0.00240289
s__unidentified_Megasphaera	s__Lactobacillus_mucosae	0.394376	0.00240072
Deoxyguanosine	3-hydroxyphenylacetic acid	0.394996	0.00235965
Lumichrome	L-Glutamate	0.394996	0.00235965
Thymidine 5'-monophosphate	5-L-Glutamyl-L-alanine	0.396292	0.00227576
Psychosine	s__Clostridium_clostridioforme	0.396393	0.00226937
s__Clostridium_clostridioforme	Androstendione	0.397172	0.0022204
s__Faecalibacterium_prausnitzii	s__Clostridium_colinum	0.400009	0.00204981
7-keto-8-aminopelargonic acid	5-androsten-3.beta.,16.alpha.-diol-17-one	0.401283	0.00197707
s__Dorea_formicigenerans	5-androsten-3.beta.,16.alpha.-diol-17-one	0.403259	0.00186887
s__Lactobacillus_mucosae	Calcitriol	0.403449	0.00185875
s__unidentified_Cloacibacillus	3-dehydroquinic acid	0.403531	0.00185437
3-dehydroquinic acid	s__unidentified_Cloacibacillus	0.403531	0.00185437
Prostaglandin g2	Carnitine	0.404006	0.00182934
s__Desulfovibrio_oxamicus	s__Lactobacillus_helveticus	0.406996	0.00167852
Trigonelline	s__Clostridium_clostridioforme	0.407811	0.00163937
s__Clostridium_clostridioforme	5-androsten-3.beta.,16.alpha.-diol-17-one	0.407941	0.00163322
s__unidentified_Leptospirillum	2'-deoxycytidine 5'-monophosphate	0.408694	0.00159792
Retinol	Dethiobiotin	0.408737	0.0015959
L-Glutamate	s__Dorea_longicatena	0.409218	0.00157376
Thymidine 5'-monophosphate	Phosphatidylserine	0.40945	0.00156314
Xanthurenic acid	15-ketoprostaglandin f2.alpha.	0.40958	0.00155724
N-acetylneuraminic acid	L-Glutamate	0.412043	0.00144901
5-L-Glutamyl-L-alanine	21-Hydroxypregnenolone	0.412367	0.00143528
s__Faecalibacterium_prausnitzii	7,8-dihydroneopterin	0.412691	0.00142167
Psychosine	Biopterin	0.412821	0.00141626
s__Butyricicoccus_pullicaecorum	s__Clostridium_clostridioforme	0.412928	0.00141181
Pyridoxine	s__Veillonella_dispar	0.413308	0.0013961
s__unclassified_Proteus	s__Collinsella_stercoris	0.413813	0.00137546
5s,12r-dihydroxy-6z,8e,10e,14z-eicosatetraene-1,20-dioic acid	3-hydroxyphenylacetic acid	0.414571	0.00134499
D-glucarate	s__unidentified_Megasphaera	0.414638	0.00134233
Phosphatidylserine	D-glucarate	0.414895	0.00133215
Retinol	Deoxycholic acid	0.415543	0.0013068
D-galacturonic acid	Calcitriol	0.415608	0.00130429
Thymidine 5'-monophosphate	Deoxycholic acid	0.415997	0.00128931
Androstendione	7,8-dihydroneopterin	0.417682	0.00122618
Trigonelline	s__Faecalibacterium_prausnitzii	0.417682	0.00122618
s__Desulfovibrio_D168	s__unidentified_Megasphaera	0.417773	0.00122287
Lumichrome	(+)-.alpha.-tocopherol	0.418395	0.00120032
s__Lactobacillus_pontis	2'-deoxycytidine 5'-monophosphate	0.418657	0.00119096
s__Akkermansia_muciniphila	3-hydroxyphenylacetic acid	0.418677	0.00119025
N-acetylneuraminic acid	15-ketoprostaglandin f2.alpha.	0.420016	0.00114336
Oleic acid	s__Clostridium_clostridioforme	0.420073	0.00114139
Xanthurenic acid	Biopterin	0.421636	0.00108883
D-2-phosphoglyceric acid	s__unclassified_Enterobacter	0.421643	0.0010886
Prostaglandin g2	Biopterin	0.422155	0.00107189
s__Selenomonas_bovis	s__unidentified_Mogibacterium	0.424254	0.00100567
Pyridoxine	s__Akkermansia_muciniphila	0.424591	0.000995377
s__Clostridium_symbiosum	s__Clostridium_aldenense	0.424863	0.00098717
L-fucose-1-phosphate	21-Hydroxypregnenolone	0.425655	0.000963562
s__Catenibacterium_mitsuokai	21-Hydroxypregnenolone	0.425813	0.000958915
Prostaglandin g2	Lumichrome	0.426432	0.000940872
D-glucarate	Calcitriol	0.426757	0.00093156
s__Clostridium_bolteae	s__Lactococcus_garvieae	0.426937	0.000926418
Deoxycholic acid	5-L-Glutamyl-L-alanine	0.427988	0.000896929
Traumatic Acid	s__Faecalibacterium_prausnitzii	0.430321	0.000834477
s__Clostridium_clostridioforme	Biopterin	0.430583	0.000827735
L-fucose-1-phosphate	2'-deoxycytidine 5'-monophosphate	0.43084	0.000821143
Prostaglandin g2	s__Clostridium_clostridioforme	0.43188	0.000794972
s__Clostridium_lavalense	s__Clostridium_citroniae	0.432868	0.000770817
3-dehydroquinic acid	15-ketoprostaglandin f2.alpha.	0.435572	0.000708061
Lumichrome	5-androsten-3.beta.,16.alpha.-diol-17-one	0.43609	0.000696566
s__unidentified_Megasphaera	Calcitriol	0.436199	0.000694187
s__Bulleidia_p-1630-c5	s__Selenomonas_bovis	0.436335	0.000691197
Traumatic Acid	2-aminophenol	0.436674	0.000683836
Flavine mononucleotide	s__Akkermansia_muciniphila	0.437224	0.000672011
s__Clostridium_colinum	s__Clostridium_clostridioforme	0.441067	0.000594509
Dethiobiotin	s__unidentified_Megasphaera	0.441151	0.00059292
D-2-phosphoglyceric acid	Arachidonic acid (peroxide free)	0.441535	0.000585653
7-keto-8-aminopelargonic acid	(+)-.alpha.-tocopherol	0.4416	0.000584435
s__unidentified_Cloacibacillus	s__Lactobacillus_paraplantarum	0.442758	0.000563051
Phosphatidylserine	s__Pyramidobacter_piscolens	0.443015	0.000558401
L-Glutamate	15-ketoprostaglandin f2.alpha.	0.443155	0.000555879
Deoxycholic acid	s__Selenomonas_bovis	0.443196	0.000555152
s__Lactobacillus_mucosae	s__unidentified_Coriobacterium	0.443268	0.000553858
Pyridoxine	5-androsten-3.beta.,16.alpha.-diol-17-one	0.443674	0.000546645
s__Selenomonas_bovis	s__Lactobacillus_ruminis	0.444481	0.000532554
s__unclassified_Enterobacter	s__Lactobacillus_mucosae	0.445177	0.000520652
Thymidine 5'-monophosphate	s__unidentified_Megasphaera	0.445261	0.000519243
Xanthurenic acid	Psychosine	0.445359	0.000517586
s__Clostridium_symbiosum	s__Corynebacterium_simulans	0.446918	0.000491961
s__Clostridium_lavalense	s__Clostridium_bolteae	0.448083	0.000473569
s__unidentified_Sarcina	s__Lactobacillus_vaginalis	0.448472	0.000467564
2-Deoxyribose 5-phosphate	21-Hydroxypregnenolone	0.453656	0.000393909
Trigonelline	(+)-.alpha.-tocopherol	0.455665	0.000368316
s__Lactobacillus_paraplantarum	s__Collinsella_stercoris	0.45851	0.000334659
Flavine mononucleotide	5-androsten-3.beta.,16.alpha.-diol-17-one	0.458971	0.000329482
Pyridoxine	7-keto-8-aminopelargonic acid	0.460721	0.000310466
s__Clostridium_clostridioforme	15-ketoprostaglandin f2.alpha.	0.461918	0.00029804
s__Selenomonas_lacticifex	s__Lactococcus_garvieae	0.46347	0.000282599
21-hydroxyprogesterone	21-Hydroxypregnenolone	0.464804	0.00026992
D-galacturonic acid	Dethiobiotin	0.465064	0.000267516
Traumatic Acid	15-ketoprostaglandin f2.alpha.	0.467008	0.000250101
s__unclassified_Enterobacter	s__unidentified_Succinivibrio	0.468546	0.000237068
s__Faecalibacterium_prausnitzii	s__Clostridium_clostridioforme	0.469249	0.000231318
s__Selenomonas_lacticifex	s__Lactobacillus_ruminis	0.470772	0.000219296
Phosphatidylserine	21-Hydroxypregnenolone	0.471027	0.000217342
Trigonelline	Traumatic Acid	0.471869	0.00021099
s__unidentified_Succinivibrio	s__Lactobacillus_mucosae	0.472015	0.000209908
s__Desulfovibrio_D168	5-L-Glutamyl-L-alanine	0.473758	0.000197365
Thymidine 5'-monophosphate	21-hydroxyprogesterone	0.474332	0.000193384
7,8-dihydroneopterin	(+)-.alpha.-tocopherol	0.47686	0.00017672
Thymidine 5'-monophosphate	Dethiobiotin	0.476925	0.00017631
Trigonelline	2-aminophenol	0.477249	0.000174276
s__Faecalibacterium_prausnitzii	15-ketoprostaglandin f2.alpha.	0.477379	0.000173468
Retinol	s__Selenomonas_bovis	0.478059	0.000169287
Xanthurenic acid	Traumatic Acid	0.479258	0.000162134
Thymidine 5'-monophosphate	21-Hydroxypregnenolone	0.48049	0.00015508
s__unidentified_Succinivibrio	s__Lactobacillus_ruminis	0.482206	0.000145716
5-androsten-3.beta.,16.alpha.-diol-17-one	15-ketoprostaglandin f2.alpha.	0.484833	0.000132386
7-keto-8-aminopelargonic acid	15-ketoprostaglandin f2.alpha.	0.485481	0.000129273
Cadaverine	7-keto-8-aminopelargonic acid	0.487361	0.00012062
s__unidentified_Megasphaera	5-L-Glutamyl-L-alanine	0.48973	0.000110472
Biopterin	15-ketoprostaglandin f2.alpha.	0.491379	0.000103874
Prostaglandin g2	5s,12r-dihydroxy-6z,8e,10e,14z-eicosatetraene-1,20-dioic acid	0.492546	9.94278e-05
Prostaglandin g2	7,8-dihydroneopterin	0.49287	9.82242e-05
Traumatic Acid	s__Clostridium_clostridioforme	0.492929	9.8008e-05
Deoxycholic acid	s__unidentified_Megasphaera	0.495726	8.81814e-05
s__Clostridium_symbiosum	s__Clostridium_bolteae	0.496045	8.71198e-05
N-acetylneuraminic acid	Carnitine	0.498833	7.83324e-05
s__unidentified_Sarcina	s__Lactobacillus_mucosae	0.499254	7.70802e-05
Phosphatidylserine	21-hydroxyprogesterone	0.499676	7.58416e-05
D-glucarate	21-Hydroxypregnenolone	0.50013	7.45307e-05
Psychosine	5-androsten-3.beta.,16.alpha.-diol-17-one	0.500843	7.25128e-05
Traumatic Acid	7,8-dihydroneopterin	0.502333	6.84549e-05
s__Clostridium_clostridioforme	2-aminophenol	0.502595	6.77642e-05
s__Clostridium_clostridioforme	7,8-dihydroneopterin	0.505774	5.98738e-05
s__unidentified_Cloacibacillus	s__Lactobacillus_delbrueckii	0.510366	4.99618e-05
Traumatic Acid	Psychosine	0.510824	4.90592e-05
7,8-dihydroneopterin	5-androsten-3.beta.,16.alpha.-diol-17-one	0.513417	4.42357e-05
2'-deoxycytidine 5'-monophosphate	21-hydroxyprogesterone	0.515945	3.99573e-05
s__Selenomonas_lacticifex	s__Clostridium_bolteae	0.516502	3.90676e-05
Dethiobiotin	21-Hydroxypregnenolone	0.517695	3.72226e-05
s__Bulleidia_p-1630-c5	s__unidentified_Mogibacterium	0.519493	3.45941e-05
L-Glutamate	7,8-dihydroneopterin	0.523205	2.97006e-05
Androstendione	2-aminophenol	0.528649	2.36696e-05
Psychosine	2-aminophenol	0.528779	2.35409e-05
Retinol	s__unidentified_Megasphaera	0.530627	2.17748e-05
s__Lactobacillus_pontis	Calcitriol	0.530919	2.15074e-05
Trigonelline	7,8-dihydroneopterin	0.53364	1.9157e-05
5-androsten-3.beta.,16.alpha.-diol-17-one	2-aminophenol	0.534159	1.8737e-05
L-citrulline	Calcitriol	0.534223	1.86851e-05
Prostaglandin g2	2-aminophenol	0.534807	1.8224e-05
s__unidentified_Succinivibrio	s__Selenomonas_lacticifex	0.536205	1.71616e-05
Prostaglandin g2	Flavine mononucleotide	0.537529	1.62081e-05
D-galacturonic acid	21-Hydroxypregnenolone	0.537983	1.58929e-05
Trigonelline	15-ketoprostaglandin f2.alpha.	0.538048	1.58484e-05
s__Pyramidobacter_piscolens	s__Desulfovibrio_D168	0.540479	1.4258e-05
Trigonelline	Lumichrome	0.542455	1.30761e-05
2-aminophenol	15-ketoprostaglandin f2.alpha.	0.543687	1.23861e-05
s__unidentified_Neisseria	s__Corynebacterium_simulans	0.545712	1.13242e-05
Traumatic Acid	Digalacturonic acid	0.546474	1.09473e-05
Traumatic Acid	L-dihydroorotate	0.547187	1.0605e-05
Thymidine 5'-monophosphate	Calcitriol	0.548548	9.97897e-06
Biopterin	2-aminophenol	0.549391	9.6088e-06
Biopterin	3-dehydroquinic acid	0.54978	9.44229e-06
15-ketoprostaglandin f2.alpha.	(+)-.alpha.-tocopherol	0.551141	8.88037e-06
Psychosine	3-dehydroquinic acid	0.55127	8.82851e-06
Xanthurenic acid	7,8-dihydroneopterin	0.556456	6.97039e-06
Traumatic Acid	Lumichrome	0.557234	6.72533e-06
s__unidentified_Coriobacterium	s__Collinsella_aerofaciens	0.559628	6.02024e-06
s__Pyramidobacter_piscolens	s__unidentified_Anaerotruncus	0.559864	5.95468e-06
Xanthurenic acid	Lumichrome	0.561965	5.39894e-06
Xanthurenic acid	3-dehydroquinic acid	0.562938	5.15849e-06
Psychosine	15-ketoprostaglandin f2.alpha.	0.564428	4.80908e-06
s__Lactobacillus_paraplantarum	s__Lactobacillus_delbrueckii	0.571637	3.40917e-06
Prostaglandin g2	5-androsten-3.beta.,16.alpha.-diol-17-one	0.580957	2.15863e-06
s__Dorea_longicatena	s__Dorea_formicigenerans	0.583864	1.86638e-06
Digalacturonic acid	3-dehydroquinic acid	0.589188	1.42459e-06
L-dihydroorotate	3-dehydroquinic acid	0.589448	1.4058e-06
L-fucose-1-phosphate	D-glucarate	0.593661	1.13115e-06
Traumatic Acid	3-dehydroquinic acid	0.62756	1.74739e-07
Lumichrome	15-ketoprostaglandin f2.alpha.	0.634366	1.16856e-07
s__Clostridium_lavalense	s__Clostridium_aldenense	0.636153	1.04968e-07
s__Selenomonas_bovis	s__unidentified_Megasphaera	0.640723	7.95326e-08
Psychosine	7,8-dihydroneopterin	0.641107	7.76835e-08
7,8-dihydroneopterin	3-dehydroquinic acid	0.645061	6.0855e-08
Thymidine 5'-monophosphate	L-fucose-1-phosphate	0.654395	3.37155e-08
Thymidine 5'-monophosphate	D-glucarate	0.659774	2.37649e-08
Thymidine 5'-monophosphate	2'-deoxycytidine 5'-monophosphate	0.663728	1.82953e-08
Lumichrome	3-dehydroquinic acid	0.686609	3.71695e-09
Thymidine 5'-monophosphate	2-Deoxyribose 5-phosphate	0.687775	3.4136e-09
Lumichrome	Biopterin	0.695165	1.97248e-09
Dethiobiotin	20-hydroxyarachidonic acid	0.69672	1.75371e-09
7,8-dihydroneopterin	2-aminophenol	0.698341	1.55036e-09
D-glucarate	2-Deoxyribose 5-phosphate	0.706702	8.1011e-10
Lumichrome	2-aminophenol	0.719925	2.76845e-10
Thymidine 5'-monophosphate	D-galacturonic acid	0.724592	1.86761e-10
D-galacturonic acid	D-glucarate	0.724592	1.86761e-10
Psychosine	Lumichrome	0.726666	1.56384e-10
Deoxycholic acid	20-hydroxyarachidonic acid	0.729583	1.21503e-10
7,8-dihydroneopterin	15-ketoprostaglandin f2.alpha.	0.733277	8.78444e-11
Biopterin	7,8-dihydroneopterin	0.759334	7.58438e-12
L-fucose-1-phosphate	2-Deoxyribose 5-phosphate	0.776445	1.27498e-12
L-fucose-1-phosphate	D-galacturonic acid	0.831735	1.11022e-15
D-galacturonic acid	2-Deoxyribose 5-phosphate	0.851504	0
Dethiobiotin	Deoxycholic acid	0.86155	0
Lumichrome	7,8-dihydroneopterin	0.901089	0
L-dihydroorotate	Digalacturonic acid	0.999352	0
